# Supplementary material for: Identifying novel phenotypes of elevated left ventricular end diastolic pressure using hierarchical clustering of features derived from electromechanical waveform data
Source: Front Cardiovasc Med. 2022 Sep 23;9:980625. doi: 10.3389/fcvm.2022.980625 (PMC9539436; doi:10.3389/fcvm.2022.980625)
Supplement: Supplementary file 1 [file Data_Sheet_1.CSV]

Subject	LVEDP>=25	B1	C1	C2	A1	A2	A3	F1	F2	F3	E1	D1	D2	D3	D4	A4	B2	B3	B4	A5	B5	B6	B7	B8	B9	E2	F4	F5	F6	E3	B10
1	TRUE	-0.310136074	0.118683619	0.69769805	-0.595623351	0.857476862	-1.486847885	-1.227040732	1.110841577	1.059664947	1.069357707	0.140186333	-1.313031884	1.314592189	0.455974312	0.848858102	1.16769015	1.478036194	-0.720711867	2.083753242	1.73014774	-1.579419106	-1.550975699	-1.487816067	1.430836336	-1.74206304	-0.672975957	0.651283354	0.554228031	0.857020653	0.507903242
2	TRUE	0.215437264	-0.754672535	0.025046011	-1.441414154	-0.48704132	-0.256617037	0.305812729	-0.274974909	-0.299658304	-1.417228241	-0.194378247	-1.261438456	2.637943526	-0.619375567	-0.761506152	-0.165933828	-1.047420835	-0.576861452	1.156530654	-0.091158776	-0.354950602	-0.556397665	-1.840560086	-0.483978729	0.446265334	0.070403006	-0.201441155	-0.269081811	1.496299716	-0.493290036
3	FALSE	1.32469318	-0.753352384	-0.788501523	0.987605273	-0.43695499	1.104653731	-0.235557743	0.176642535	0.127418817	0.318547038	-1.141646297	-0.097598469	-2.20490357	-1.559270656	-0.73024603	0.230626838	-1.793839399	1.183036315	-1.011900233	-1.268234082	2.515783367	0.173161568	1.319692922	-1.532529402	0.027008541	-0.198129436	0.231337797	0.022818521	-0.928459651	-1.192450524
4	FALSE	-0.343346005	-0.998521449	-0.69517685	2.564916965	-0.387297018	0.414479608	0.120433807	-0.06609136	0.077374005	-0.145888585	-0.426368447	1.285614375	-0.356075214	1.265538999	-1.009886908	-0.040074091	-0.021783358	-0.763360918	-0.441042919	0.87105582	-1.218149215	0.194777445	-0.939311893	-0.057849842	0.360741199	0.46951682	-0.621899264	-0.435783375	-0.418921948	0.231997902
5	FALSE	0.372361101	-0.354574934	-0.086899153	0.550821997	1.568063256	-0.583758856	-0.873179851	0.695437456	0.745789836	-1.20624394	-0.533452925	-0.097598469	0.110348174	0.297931195	1.606922782	0.807323643	0.923088316	0.157670168	1.368063417	2.034463451	-1.296640604	-0.454221445	-0.31947025	1.414845117	-1.021965997	-0.824832424	0.490827999	0.554576892	-0.095778229	-0.468989966
6	FALSE	-0.776939812	0.547084824	0.103385768	0.792110788	0.443261031	1.193339792	-1.484300381	1.230884148	1.317895787	0.099833174	0.783637151	0.137960475	-0.06213973	-0.506479248	0.11343868	1.286087105	0.258718087	1.727465879	-0.278261162	-0.900929824	1.237503521	-1.085755302	0.67717927	-1.447135615	-0.007587228	-1.817815206	1.431453664	1.584356594	-0.754928801	0.833138149
7	FALSE	1.274603468	-0.306121178	-0.935066081	-1.291721845	-1.431930322	-0.280950147	-1.799613033	1.613561777	1.821799019	0.947280676	1.359389429	0.388187248	-0.742544751	0.348912807	-1.204615146	1.591057855	-0.520796407	0.174890328	-1.284614921	0.102040414	0.522010946	-0.529558923	1.214913095	0.035959083	-0.412383926	-2.095638335	1.72267343	2.074040477	-0.008878034	-0.17451335
8	FALSE	1.391258381	-0.522214059	-0.987701143	0.201270637	-0.810397311	-1.326996401	-0.691583002	0.667851749	0.598657706	0.355257262	-1.864168677	-0.289027541	-1.342671244	-0.352013259	-0.964653582	0.676479155	0.166018004	0.34634525	1.741564808	1.359381596	-0.609132575	0.357283887	-0.127833961	1.263412789	-0.293487938	-1.403031726	1.240220446	1.202537917	1.496935406	0.880539583
9	FALSE	0.089715572	0.787907564	0.958771603	0.523871555	0.396845995	0.60760224	-1.540695888	1.174181179	1.124278306	-0.580166293	-0.750411077	-0.127046894	0.595837529	-0.122542692	0.39239607	1.248530911	0.255454387	-0.588290452	0.032313483	0.271853727	-0.782041872	1.270921244	-1.925272519	1.193152134	-0.806708182	-0.809584415	1.311178864	1.188727637	-0.538545571	-0.128841584
10	TRUE	-0.546112638	0.630656802	-0.192844899	1.560727861	0.519783203	-0.001458363	-1.337105487	0.875780802	0.891686374	1.0129761	-0.08305655	0.263080821	0.561750589	0.107768833	0.604165431	1.077935982	1.585877551	0.033543884	-1.031950983	0.412354753	-1.036582067	0.525556774	-0.925801051	0.619039775	-0.28327605	-1.106277486	0.683374835	0.695322633	-1.047208918	-0.774247521
11	FALSE	0.90919461	-0.053573584	-0.888929827	-0.14016068	-1.268433135	1.829347657	-1.046571755	0.840604532	0.539533653	0.649267957	-1.240307285	-0.244848589	-0.252667998	-0.192169591	-1.198430091	1.075026576	-1.272501722	0.390154728	0.504701477	-0.882553392	1.507745437	0.33639312	0.475604023	-0.392875372	0.057372206	-0.276592306	0.734979691	0.237370206	-0.763900089	-1.058129211
12	TRUE	-0.44312822	1.202223001	1.898116735	0.409947671	1.293326691	-0.138123451	-1.718821926	1.712249837	1.587344384	-1.624127808	-0.688700108	0.756068059	-0.281714845	0.402152802	1.510376486	1.573351915	0.110691955	-0.275000155	-1.039944571	-0.438616532	-0.089166026	0.309279196	0.522791046	-0.24566304	0.451466255	-0.680707869	0.831811073	0.621890261	-0.077661905	1.83539708
13	TRUE	0.309050576	0.856226578	-0.99720295	0.864615832	-0.326918097	-0.046397066	-2.05740105	1.808034264	1.962986974	0.952083195	0.86422958	-0.318481186	-0.484201949	1.617324161	-0.767487212	1.767886529	-0.572668597	0.623486497	0.25109724	0.17225318	-0.416913354	-1.31384723	-0.134848917	-0.311394628	-1.279382686	-1.571414131	1.041037946	1.354926572	-1.124398881	-1.178627528
14	FALSE	1.462643513	-0.744008779	-0.931183525	-0.683847484	-1.764465955	-0.169238453	-1.089646431	0.581432386	0.494882128	1.13422284	1.043229714	-0.009257957	-1.482333221	-0.458142728	-1.213960317	0.789421421	-0.472610661	1.357237343	0.54457683	0.370852503	0.628322181	0.154797245	0.718291305	-0.49147855	1.090901598	-1.380753526	1.13642851	0.735344192	-0.261096391	-1.128462433
15	FALSE	0.11671063	-1.050350051	0.474913237	1.479473842	-1.764465955	-1.368513977	-0.354222184	0.227990516	0.293057822	-1.183178185	-0.338502713	2.108900322	-0.744115323	1.06639729	-1.210836189	0.267916286	-0.033636912	-1.125531401	0.139368798	0.359119253	-0.772985642	-0.463633486	-0.107576545	1.113517769	-0.203926295	-1.357807349	0.814216159	1.02585111	-0.024995978	1.889278635
16	FALSE	0.583457064	-0.582130515	-1.096856509	-2.256123325	-0.818627518	-1.280694191	0.197618096	-0.35000043	-0.274942751	1.098432144	0.11658926	-0.915095099	2.792355742	1.533470283	-1.138484763	-0.311988696	0.785437834	0.106739857	0.819170603	-0.514553266	0.606513957	0.033650967	0.83717788	-1.449101633	0.605103573	-0.14472117	-0.212566787	-0.12580024	-0.768103613	2.191994344
17	FALSE	-0.900318999	-0.166346108	-0.51783103	0.766477465	0.684243116	0.926863487	-1.69275215	1.384276731	0.878965225	1.0365018	-0.462649403	-0.81931907	-0.404996208	0.643031076	0.800712695	1.528176942	-0.186785145	1.782409347	0.543961411	-0.167494684	0.74292021	-0.184386854	1.009446957	0.536030784	-0.055393753	-0.953718655	1.20844418	0.607786908	-1.55680549	-0.81259757
18	TRUE	-0.138837419	0.818870224	0.730255011	-1.041628873	1.116005358	0.22836089	0.750831134	-0.578007192	-0.68712486	0.966159761	1.496111779	-0.58360076	0.576237545	0.202025294	1.302160074	-0.585984432	-0.168130127	0.457695239	1.287330706	-0.001013446	1.024897306	0.765949277	0.432774003	-1.293114751	0.310312893	0.846629176	-0.304326554	-0.663695632	1.253307764	2.236452952
19	FALSE	0.928280275	0.57164101	-0.333451233	-0.04327402	0.684284891	-0.197861114	-2.43097405	2.708692305	2.668560489	-1.518204501	-0.640469934	0.380828429	-0.761559707	-0.254590485	0.75307984	2.521883211	0.153762181	0.144966179	-0.658081945	-0.01414367	-0.347048504	0.019425592	-0.620402866	0.489113231	-1.755733059	-2.446501564	2.789897616	2.816347005	-0.508022529	-0.428360118
20	FALSE	1.048332821	-1.057075632	-0.856610939	-0.330072185	1.377084499	0.862403205	1.378794068	-1.480809797	-1.429876562	0.115550582	-0.860510323	0.012826059	0.126829583	-0.910738048	1.457908489	-1.580300093	1.889327826	0.567429063	1.194490548	0.961719106	-0.6718238	-1.309426883	-1.200751172	-0.155922941	0.211652029	0.743909188	-0.787590418	-0.624998293	0.275821472	-0.711916017
21	FALSE	-1.7812966	1.664820426	1.167346916	-2.128180777	0.426096669	0.157176431	-1.193819802	1.055028634	0.99857093	0.872017861	0.619658055	0.561105841	-0.811971221	-0.518207524	0.598539297	1.059735198	0.059407251	-1.904758245	-0.342451166	-0.687145518	0.376444752	0.333298063	1.246458889	-0.699572665	-0.225722078	-0.639370983	1.099744797	0.962564638	0.56927366	-0.91098445
22	TRUE	-0.776322173	0.041278599	-0.09549154	-0.300770354	0.50431166	1.611364729	0.997592756	-0.949283343	-1.083079452	0.005553869	-1.183554106	-0.038704003	2.585272986	-0.627640059	0.382260682	-1.052979363	-2.023833536	0.712726869	-1.229116808	-0.812307639	0.613637127	1.077838596	-0.611875062	-0.43330753	0.205919858	0.807772877	-0.608888475	-0.783036865	-0.017495626	1.18068422
23	FALSE	0.962463087	-0.480395181	-0.452495581	-0.152771759	1.561299576	-0.494591561	0.553341226	-0.58894638	-0.657661253	-1.391875804	-0.217087532	-0.347935643	-0.964224979	-0.092461093	1.592028817	-0.553581364	1.484408501	0.563968128	0.678588915	2.478536338	-1.290048764	-0.094745942	0.081023753	1.534124531	0.647791766	0.568426054	-0.483485768	-0.572691475	0.822911812	-0.320294527
24	FALSE	1.887148095	-1.40938726	-1.062074422	0.847914038	-0.782570452	-0.013398236	0.352778916	-0.550020074	-0.576130058	-1.154535476	-0.018841592	-0.318481186	-2.023764103	0.551698881	-1.150204531	-0.520781153	0.014325865	0.86723463	1.054010173	0.01637481	-0.292042648	-0.651433392	-0.053965233	-1.127803845	0.107857388	0.297687727	-0.432409228	-0.592629341	-0.839573688	0.503548777
25	FALSE	0.638166514	0.124272056	1.252586301	-0.629074039	0.228897677	0.992600091	1.019458051	-1.130921302	-1.27937566	-1.33666108	-0.655844913	-0.509949751	0.356618821	1.166024198	0.328175589	-1.069978898	0.020755108	0.72855939	1.293229797	1.405795872	-1.364962865	0.209988666	-0.461627189	1.116455777	0.411725652	0.80249405	-0.708999921	-1.028061268	1.703598104	-0.827267602
26	FALSE	1.387207633	-1.142616937	-1.000200091	-0.14170573	-0.390821685	2.140174677	0.336181553	-0.228276291	-0.175589924	-0.67924621	-1.728265788	-1.217217679	-0.425803203	-0.719996136	-0.759521021	-0.264202021	0.297697766	2.236865572	-0.590261936	-0.731317668	3.657275061	-1.937184532	2.020072692	-1.356551142	0.717067801	-0.163196815	0.010396666	0.17781167	-1.289459673	-1.078927793
27	TRUE	-0.233551379	-0.19396541	-0.876767136	0.18075228	-1.764465955	-0.840574046	-0.720609812	0.547568807	0.597877076	0.845318724	0.08610273	-1.069829391	0.1995591	-0.869452573	-1.213960317	0.676956413	-0.49633988	0.5404105	-0.507085694	-0.839273173	0.864894425	-0.15762275	1.275550092	-1.864895386	-0.369741427	-0.632139356	0.363786674	0.423893938	-0.392797334	-1.273712943
28	FALSE	0.535948915	0.260266292	-0.333015372	-0.322832195	0.458070264	0.271647961	-0.53564666	0.524372841	0.553954313	-0.581886534	0.793027185	0.226282171	0.375077254	-0.905617423	0.535045556	0.553152581	0.244793217	0.006480508	-0.537207228	-0.511454939	-0.170381055	0.519999787	1.204961055	-0.374526295	-0.742979086	-1.314497587	1.173603676	1.165164635	-0.884484428	-1.146737572
29	FALSE	0.883169541	-0.288421331	-0.179240907	-0.114038647	-0.510841101	-0.942364912	-0.455409006	0.583789959	0.704461843	1.118654326	1.039387553	-0.730918396	0.683213362	0.008650832	-0.947604024	0.575254076	0.065912575	-0.271937279	-0.603454124	0.8621554	-1.022362396	0.073385094	-1.530446225	0.545393633	-1.173903173	-0.269234193	0.227901446	0.37364486	0.238762167	-1.373207391
30	FALSE	-1.025421178	1.670605958	0.992626981	-0.76509558	0.885779656	0.705086454	-0.148749805	0.087283476	0.20115137	0.090217341	1.008595954	1.05028937	0.339306734	1.879058212	1.12629121	0.19720626	-0.986389514	-1.35896216	0.382192594	-1.355027114	1.338443325	0.724087701	0.214757843	-0.738475793	0.568970436	-0.144422228	-0.008264704	0.089230162	1.89540151	1.201508749
31	FALSE	0.288690504	-0.55681427	-0.490957406	1.460856634	0.345889536	-1.248674654	-1.141500698	1.051357332	1.082083889	0.109200311	0.056568066	0.505921892	-2.607453176	1.095840145	0.30847176	0.902723742	0.390561952	0.830537301	-0.051882333	-0.616094083	0.975346996	-0.01982932	1.020407565	-0.569392525	0.185531357	-1.084491227	0.94524622	0.90559059	-0.736005812	0.090748468
32	FALSE	0.238829156	-0.092754271	0.169829914	-1.029905479	0.585857821	0.353490833	-1.189843479	0.945565474	1.040197169	0.941626368	1.25373608	-0.001896569	0.059108544	0.588271443	0.307071579	1.040663314	-0.321591598	0.330652983	1.445242635	0.930727817	-0.76278863	0.614944643	-0.522186394	-0.162269139	-2.362956554	-1.024073379	0.63056648	0.811455657	-1.137163298	-1.069456556
33	TRUE	1.346421372	-0.297642375	-0.379829673	0.094071427	-1.764465955	1.051607915	-1.257494773	1.228768385	1.184345201	0.969915118	0.60321624	-0.465761624	-0.18567046	0.049215242	-1.213960317	1.205187499	-0.029506616	-0.561888536	-0.465654261	-0.775647171	-0.752922795	0.456938746	-0.684486384	-0.281699964	-0.739661235	-0.493688224	1.097522112	1.020586254	-0.401248459	1.970420368
34	FALSE	-0.436683916	1.68804787	2.157055871	-2.070270991	0.346369062	2.517823348	0.72365098	-0.600068004	-0.578633992	1.119509264	0.013612286	0.064353709	-0.900371255	1.206449292	0.302850593	-0.717516275	-0.637565518	-1.179398027	1.196050058	-1.120412755	1.09529937	0.527422017	0.556947678	-0.612466109	0.956860659	0.682045433	-0.495307789	-0.517161787	-1.037125425	-0.656554983
35	FALSE	-1.953982207	1.662321982	0.66192844	-2.577697034	0.475462164	1.435377343	-0.515310213	0.603197598	0.53400637	-1.069835232	-0.827363845	-0.546774608	0.872158368	1.038479413	0.590386752	0.899944549	-0.301035601	-1.863736322	1.709040987	0.342379884	0.255570851	-0.0088182	-0.499018363	-0.21507074	-0.529307345	-0.40840364	1.735633435	1.003161852	-0.578332551	-0.335268772
36	FALSE	0.172996346	0.176301459	-0.623224662	-0.060921483	-0.246849737	0.111478355	-0.26407802	0.252884601	0.364425671	0.616999908	-0.813995145	0.277799943	1.241796747	0.30444281	-0.534395146	0.372214128	0.258323222	0.119148855	0.388422699	-0.509365095	0.230436382	-0.040010846	0.811314788	-0.907205491	0.111332778	-0.371570377	0.130687121	0.313044119	0.492038296	0.489669908
37	TRUE	0.052261021	0.869089112	0.402417917	1.137199804	1.190531739	0.261934254	0.174006506	-0.028199358	-0.04052219	-1.101729642	1.380179603	0.693536568	-0.876780011	0.24171078	1.304852411	2.082992223	0.34821658	0.819168606	0.045359165	-0.061575916	-0.281501916	0.598186008	-1.213523375	0.346603286	0.711242935	-0.156192657	0.159850052	0.135564554	-0.788914898	0.573293637
38	FALSE	0.722932992	0.030202212	-0.303744436	0.067469793	-0.673038333	0.915807793	0.028330951	0.157971116	0.288925818	-1.123708898	-1.414409593	-0.487855456	0.434296752	0.020534808	-0.909709097	0.073269828	-2.439068519	0.363598729	-0.19446379	-1.468006443	0.116991959	0.235902668	0.947428227	-1.890879245	-0.459518725	-1.672728752	1.29623741	1.634071804	-1.292927189	-0.766455396
39	FALSE	-0.033177647	-0.472006701	-0.931868664	1.817236437	-0.207373786	-0.961487143	-0.334895997	0.306159458	0.364658977	1.054290186	-0.441363815	0.241001775	-3.187458815	0.007555864	-0.474984051	0.283997803	-0.352590558	1.50429839	0.127485115	-0.529006902	0.153297592	-0.919227298	1.249375229	-1.076269146	-0.657792181	-0.647757956	0.508962504	0.5490659	-1.32447412	-1.373443945
40	FALSE	0.363583021	1.410241135	0.166851721	-0.480124832	0.610795403	-0.368948581	0.740289574	-0.729173467	-0.737990486	0.812185893	0.541032525	-0.377390912	-0.743004549	0.378498191	0.802599788	-0.797308656	-0.471569484	-0.534198503	0.922980319	0.171440879	-0.421131951	-2.474959208	0.793464947	-0.223492652	-0.058243336	0.315386103	-0.228350136	-0.363120377	0.146624606	1.990770332
41	FALSE	-1.707107168	0.744062055	-0.426275024	-1.772950348	0.460911864	-0.245289632	-0.776054248	0.873840009	0.851659785	0.010193282	-1.401776173	0.060037359	0.544573643	-0.541603398	0.598539297	0.875977701	-0.284731629	-1.600212255	0.31001604	-0.439256236	-0.061988451	-1.540577246	0.928213812	-0.336629924	-0.925678741	-1.22776669	1.138888828	1.276210843	-0.987806511	-0.718485161
42	FALSE	1.900192874	0.267785231	-1.050567213	0.117725829	-0.484658647	1.350538969	-0.047103522	-0.064333813	-0.072790838	-1.308561295	-0.900551635	1.432669432	-1.167015103	0.449704424	-0.66717742	0.099220692	-1.909556094	1.431067732	-0.365521011	-0.462166921	1.109725474	-1.409485937	1.147376806	-0.302967032	-1.058260906	-0.089092311	-0.07147477	-0.131744138	0.536655468	0.723912713
43	FALSE	1.870079524	-2.010265226	-1.30194636	0.249737801	-1.764465955	0.376131421	-0.60778809	0.701236622	0.680941168	0.911286065	-1.447016101	0.520637871	0.209116789	-1.664937726	-1.213960317	0.633342352	0.893589047	2.130732552	-1.136925634	0.599170785	0.422356369	0.599792317	-0.169188594	0.519151512	-0.266992677	-1.340246266	1.345495475	1.312499378	-1.343583018	0.481774433
44	FALSE	-0.338276646	-1.304552242	-1.128973766	-1.201445413	-1.209033118	0.744355243	-1.157440221	1.413879201	1.572305425	-1.483439624	-0.410559596	0.800205925	1.478049906	0.401020668	-1.150204531	1.221779446	0.16961469	-0.363455625	-0.166220638	-0.598749945	-0.101329287	1.553519017	1.210455382	-0.678442242	-0.160972397	-1.423772126	1.403690887	1.721485406	1.008790575	-0.664669215
45	FALSE	-1.000446015	0.040522453	-0.597985685	-1.527256217	-0.350478594	0.57327419	-1.455916103	1.189926983	1.303002907	0.149161641	-0.738739629	-0.082874555	0.166622061	1.540841488	-0.528262354	1.283326368	-1.662763608	-1.809962401	-0.36754482	-0.433558462	0.390602929	0.729173085	1.348645998	-0.815526825	-0.898302228	-0.838205072	0.505401047	0.672787346	-0.481735593	-0.029208499
46	FALSE	0.309876356	-0.619546705	-0.635473164	0.465438291	0.365131215	-0.089518841	-0.54001881	0.770208291	1.006920608	0.208938016	1.11612966	-0.907727392	-0.56691689	-0.773862328	0.123631672	0.720556498	-0.212496677	0.06649819	-0.235433214	0.085248205	-0.758677401	-1.278989045	0.301580305	-0.863606979	0.263701166	0.073473903	-0.078401346	0.24970934	-0.775532588	0.305099104
47	FALSE	-0.459300212	-0.396096922	-0.573695814	0.797398886	0.220931004	-1.417829536	1.348453057	-1.499182493	-1.45450167	1.083108667	1.603936662	1.103609207	-0.381421573	-1.001616708	-0.05463013	-1.573710013	1.127539292	-0.608700791	-0.481732294	0.317859867	-1.121427675	0.34599208	-0.568670159	0.431541346	0.320185551	1.056160824	-1.16762449	-1.057298828	0.256967648	-0.614290931
48	FALSE	1.350543494	-1.439921861	-1.064482905	-0.797532939	-1.764465955	0.603974864	-0.636391848	0.808294331	1.024256477	1.052047517	-1.411149584	0.417622048	0.275204854	-0.88083947	-1.213960317	0.772663554	0.686091881	1.207436847	-0.729051178	-0.49182007	0.393643971	0.647287806	0.574752131	-0.141900247	-0.90518256	-1.458616279	1.187784815	1.559184169	-0.853072146	-1.310464145
49	FALSE	-0.177427153	0.580482718	0.609469276	0.829599547	-0.041166718	0.083222098	-0.366745211	0.331273093	0.393092476	-1.558947559	0.10776305	-0.546774608	-0.202146779	-0.099982048	-0.339222828	0.40203943	1.104249065	0.047855129	-0.982297621	0.744319627	-0.292462478	-0.500305501	-0.254020511	1.389661085	-0.051890611	-0.952999381	0.773555092	0.774313546	0.035223504	-0.136203664
50	FALSE	1.111403277	0.794421817	0.957655581	1.144604785	0.039525608	-0.932685931	0.172837867	-0.035750095	-0.299170853	-0.262053348	1.144252586	2.50565348	-0.624557342	0.712318941	0.027764006	-0.140596352	0.255643198	0.006137582	0.382649735	0.814658018	-0.761621355	-0.198480191	-0.679392174	0.850021021	-0.079117508	-0.476760119	0.854116522	0.320330938	-0.685655346	-0.391553162
51	FALSE	0.921474498	-1.090175469	-1.232159822	1.210800466	-1.764465955	-0.640023318	-1.251666415	1.090941514	1.239650435	-0.654317826	-0.498703659	0.623644459	-0.925655935	-0.761757901	-1.213960317	1.094655907	-0.014302912	0.924840986	0.818450028	-0.05987561	-0.756849282	-0.792823723	-1.004142186	1.41476752	-0.389555347	-1.506799126	0.947692633	1.27110934	0.237528651	-0.498345587
52	FALSE	0.08530164	-0.93403052	-0.938875863	1.816620254	-1.557825037	0.96022579	0.419016986	-0.225248906	-0.081527938	1.041235878	0.965329373	-0.856154938	-0.147895063	-0.975459032	-1.207721147	-0.221165989	0.274221483	0.232424115	-0.948316856	-0.863789127	1.730448754	-1.403763058	1.089786358	-1.581629617	0.174522451	-0.390740586	0.206154973	0.470013165	-0.991409893	-0.994196695
53	FALSE	1.311474813	0.474084208	-0.803367152	2.052974468	-1.764465955	-0.235967226	0.754994388	-0.806743136	-0.695914435	-1.884089754	-1.369081308	1.300320674	-1.60802759	-0.287425753	-1.213960317	-0.841116394	-1.155151767	0.517923702	-1.757637708	-1.109642746	0.796429817	-1.873877338	1.705240059	-1.22676289	0.308197172	0.410875343	-0.656886022	-0.52890261	-1.129383009	-0.108646085
54	FALSE	0.029790548	-1.216454467	-0.814866361	2.013683078	1.014077487	-0.649482955	-1.954331619	1.928016595	1.913223992	-1.145714768	-0.95144577	2.079506423	-1.356518747	-0.51125539	1.065858914	1.750622566	0.742364167	-0.187487006	-1.125213404	-0.54143223	0.768515089	-0.101482987	-0.244762088	0.007653876	-1.2066892	-2.359788293	2.598013467	2.695134301	-0.329889774	-0.849019958
55	FALSE	-0.854772148	-0.89623638	-0.856490021	0.166208709	0.272430647	1.52870737	-1.468705382	1.236774321	1.26559854	0.278629952	-1.374176316	0.005464769	-0.420727913	-0.788375693	-0.041540484	1.252865838	-0.947118419	0.943928369	0.204571034	-0.805968853	1.075921881	-0.721302461	1.418745071	-1.27943151	-1.519788656	-1.804924477	1.370246356	1.522548424	-1.347714778	1.458368029
56	TRUE	0.66535272	-2.244984455	-1.341361784	-0.95684196	-1.764465955	-1.047291568	0.16625532	0.106520226	-0.486590003	-1.296388428	-1.42325157	-1.025617161	2.214368939	0.205704656	-1.213960317	0.061830502	-0.716322649	0.177802974	1.010586323	0.60667834	0.151924688	-2.848239218	-0.026241702	0.411957297	0.359916633	1.217839509	-1.023461974	-1.154782196	0.229762834	-1.01237616
57	FALSE	1.237656626	0.33078064	-0.554649679	-0.258516557	-0.22253761	0.045136347	-0.543594014	0.333749538	0.095998983	-1.336846232	-0.478819592	0.439697648	-2.033853962	0.241256109	-0.338011155	0.477187419	-0.312897332	0.143551545	-0.478803698	-0.106239301	0.070881543	1.35950679	-0.717290891	0.547362829	0.730190743	-0.623185462	0.528196532	0.128319455	0.687153584	-0.951521844
58	FALSE	0.380085209	0.376847273	0.082048824	1.053549896	-0.251694003	-0.069839853	-1.719086919	1.274724905	1.135076847	-0.004159787	0.788555064	0.608929794	-0.123024754	-0.45026292	-0.580223091	1.4500447	0.273109521	-0.629954838	0.073178808	1.014888138	-1.125199538	-0.1370487	0.02693875	1.294667245	-0.407975154	-1.496376659	1.26478173	0.996307273	0.20631915	-0.665109611
59	FALSE	0.607561382	-0.910619551	-1.060601943	-0.483249768	-0.576348035	-0.467600016	1.340825279	-1.393448772	-1.35244294	-0.097307468	-1.531731605	-0.509949751	0.130101703	0.572575496	-0.783627711	-1.537432924	0.712654565	-0.281117703	1.070642392	-0.838006594	-0.020760368	-0.524627003	0.335639437	0.540207137	0.203642207	1.136512962	-1.122080995	-1.008826589	1.253753541	-0.665234991
60	FALSE	0.773604545	-0.339369802	0.301078526	0.214963232	0.152484188	0.362499999	0.450720394	-0.35043051	-0.29478155	1.078512744	0.788769017	-0.67198883	-0.365869887	-0.846455782	0.109574094	-0.336030748	0.252814386	-0.442173566	0.603268531	0.187636435	-0.172753841	-1.664532439	0.372827179	-1.381799848	0.68818281	0.256465872	-0.27911109	-0.198878753	0.665813034	0.329452
61	FALSE	-1.073454767	1.400172193	0.868643169	-0.467028533	1.246546871	1.349675999	1.282683853	-1.359313694	-1.372364882	0.022483286	1.577261467	-0.554139735	1.312730694	0.714290225	1.428448037	-1.467068767	-0.080827771	-0.572338542	0.176131322	-1.543046144	1.728162379	0.725764797	0.572665625	-0.383893033	0.419870922	1.07048814	-0.926651683	-1.057876345	-1.253225206	-1.20883968
62	FALSE	-0.460519629	0.172571733	-0.414795643	-0.017094869	-0.117584033	-0.445855091	1.500381957	-1.733538397	-1.746699104	-0.201791619	1.266469059	-2.426665079	0.162914921	-1.901316967	-0.625186482	-0.915320197	-0.596345958	-0.023286685	-0.914917498	-1.283145677	0.272452502	1.106561867	-0.899859018	-0.192716834	0.325584888	1.497945925	-1.688678899	-1.645328665	-1.323488344	0.397913824
63	FALSE	0.295609404	-0.774879118	-0.572059058	0.374985128	0.314769996	-0.395955217	-1.656962948	1.319359355	1.528498379	0.881523236	1.353410084	0.152681243	-0.897944174	-1.259479322	0.128040435	1.364032417	1.602937343	0.796877843	-0.276375088	0.390426914	-1.146366779	-0.663313323	-2.036605851	0.46983971	-2.077025267	-1.593403552	0.902881399	1.30018968	-0.691560479	0.07394903
64	TRUE	-1.285639387	0.989597865	0.810507245	0.407626457	1.337302425	-0.487913419	-2.282069153	2.227928441	2.113595086	-0.211951811	-0.491559054	-0.237485606	-0.689592016	-0.976421474	1.469505387	2.135367103	1.32651293	0.222488026	0.820311634	0.953287986	-0.889335457	0.581204401	-0.775255347	1.442563487	-0.395213706	-1.467455384	1.318928538	1.051156082	0.151038493	1.133881249
65	FALSE	0.943921904	0.738874719	0.613737281	-0.29946075	0.574990985	0.915039752	-1.48263513	1.205057702	1.20096983	0.777969493	-0.471560681	0.373469562	-0.010812975	0.945766384	0.732203319	1.275440159	1.209342816	-0.172325168	0.105387363	1.523698155	-0.891123071	0.275607148	-1.58516527	0.705505197	-1.936572009	-1.402449537	1.230300974	1.191516536	0.61397858	0.39310699
66	FALSE	-0.845766166	-0.291067995	-0.313610332	-0.020332069	-0.766201216	2.358299175	1.337897304	-1.428142022	-1.422216792	1.136467392	-1.168151581	-0.78248453	-0.143409826	-0.797836451	-1.020222189	-1.458045602	-0.086117768	0.479332548	-0.335705532	-0.518602999	0.476934315	-1.239093218	0.611569816	-1.433936911	-0.731054777	1.168247654	-1.176645017	-1.132088825	0.293012235	2.047065266
67	TRUE	0.050009111	-1.406299452	-1.118019621	1.638016179	-1.764465955	0.360102261	-1.169396716	1.085314345	1.201968642	-1.21502008	-0.933074978	1.329732742	0.783692355	1.119563813	-1.210836189	1.111953985	0.838189552	-0.87798984	0.747128094	0.654940229	-0.773611212	1.373179015	0.188599577	0.390469315	-1.230900568	-1.025067889	0.707449666	0.93416715	2.025400063	-0.837062006
68	FALSE	0.640624685	-0.918550791	-0.472189022	-0.055238746	-0.682757086	1.007876074	0.419194212	-0.418481211	-0.334415514	-1.318117291	-0.773733418	-0.981406881	0.779331041	0.227634127	-1.028043724	-0.323165902	0.298294553	0.188914208	0.050523324	-0.877257924	0.491839999	-0.906937723	1.01404198	-1.166103865	0.277835373	0.025979944	-0.237967293	-0.104451694	-0.168880151	-0.031778056
69	FALSE	-1.100678826	0.600855452	0.640405321	0.18692105	0.267599965	-0.68264119	-0.105888671	-0.000223645	-0.054811263	0.687491745	-3.067476991	0.152681243	-0.945796667	-0.285419816	0.13490734	0.100698135	-0.406577258	-0.571389163	-0.620788509	0.405536725	0.312510229	-0.599482812	1.239354596	-0.1854074	-0.028318922	-0.516947692	0.358286091	0.35763285	-1.180927362	-1.242206358
70	FALSE	0.171238956	-0.301237211	-0.86273166	-0.342036101	-1.454050779	-0.057281911	-0.984779165	1.032801085	1.215108052	1.10033092	-0.640695564	-0.907727392	-1.052184534	-0.448277493	-1.177060841	0.982300252	0.111746411	-0.548641617	-0.70777142	0.331508055	-0.165787072	-1.854646627	0.916211889	-0.292848484	-0.820740362	-0.516410471	0.393281416	0.64132586	-0.744529094	-0.886164058
71	FALSE	-0.070518349	-0.260238631	-0.53565512	0.874142014	-0.328621546	-0.650964361	0.827782073	-0.751052183	-0.655571245	0.253942821	0.193209456	0.768941775	0.097372893	-0.607033384	-0.476419171	-0.872062598	-1.555729114	0.828313944	-0.75504911	-1.101443803	-0.649519069	1.414865017	1.068042745	0.523327629	0.27233933	0.783773909	-0.773119377	-0.675190371	0.506850865	0.183895566
72	TRUE	-1.354336122	-0.50876869	0.976309294	-1.857371802	0.027439739	-0.936092553	-0.930489695	0.972675999	1.052189161	0.129446778	1.421705915	0.152681243	0.114552078	1.429188475	-0.111370382	0.964663276	1.351208103	-1.883907566	-0.488462806	0.226825516	-0.461883976	1.492928472	0.807150051	0.535528639	-1.144483405	-0.902518848	0.718137826	0.83733067	0.674641452	1.184705196
73	TRUE	-0.020303403	0.418151444	0.05132662	-0.43920374	0.272497442	0.333524441	1.351986358	-1.499537711	-1.497893103	-1.526367634	-0.240097653	-1.202477862	0.435760691	1.905232268	0.13490734	-1.57906443	-0.503583467	0.20049455	0.678868	0.790611265	-0.897389855	-1.090421968	-1.055647623	0.208859607	0.315602891	1.066437226	-1.158996152	-1.1224134	1.325146478	1.214653039
74	TRUE	0.004161551	1.107544372	1.398640382	-0.058233517	1.257560583	-1.382272358	-0.017660241	-0.03605324	0.037492064	0.973464186	1.138583657	1.403259828	-0.674323033	1.210820805	1.451037767	-0.062706258	-1.615854831	0.880676295	-0.221494662	-1.965028156	-0.942634185	-0.182379154	1.113445418	-0.497627575	-0.110908688	-0.784830151	0.441444643	0.551208498	0.045380177	0.407118111
75	TRUE	-0.841887346	0.681300656	0.131393432	-0.222048102	-1.431930322	-2.83041094	-0.694101324	0.611218235	0.692841102	0.879004264	-0.864876427	-0.178583558	0.330971627	-0.739026072	-1.204615146	0.708196072	0.273233687	-0.966031001	-1.544485843	-0.117679429	0.033741771	1.395176774	-0.528911508	-1.356250334	0.019338496	-0.757619772	0.39955694	0.538807328	-1.50961174	2.167980366
76	TRUE	-0.629552384	0.980047593	0.266750633	-0.494624971	1.097247501	-1.858615935	0.666796352	-0.524254294	-0.447987583	0.991410818	0.635005293	-1.85124299	1.321200771	0.070632369	1.168376912	-0.55596228	-0.610186305	-0.324810193	2.330475441	0.591056539	-0.587443484	-0.568626198	-0.806215477	-0.049292871	0.094244574	0.541044927	-0.465898781	-0.390093134	0.844141489	-1.073261696
77	FALSE	-1.42499069	1.134415721	2.024850757	-1.152693686	1.614236454	-0.351444416	0.746760869	-0.633224075	-0.566972235	-0.410048731	1.870353699	-0.789851332	1.040719946	-0.006839567	1.675567693	-0.700809699	1.848612755	0.234910124	0.949155462	1.368607099	-1.035739485	0.167165988	-0.141086011	0.975811785	-0.110916644	0.017213583	0.078727462	0.082762813	1.906826677	-0.168951201
78	TRUE	-0.911643356	0.410235777	-0.16166091	-0.662086927	1.506833005	-0.645302475	-1.907544319	1.542687132	1.164778745	1.035145545	0.293686344	-0.39395986	1.392251349	0.673764738	1.626177445	1.686993112	-0.066850602	-1.198461441	0.177240894	0.324192842	-0.718747768	0.94741864	-0.825481503	0.655742797	-1.320361544	-1.73491095	2.249548334	1.551958053	-0.097891696	0.191215196
79	TRUE	-0.864250078	-0.034314844	-0.230546079	-0.40786191	1.147248356	-0.718651433	-1.6754554	1.784007264	1.967218875	-0.191345017	0.321804936	0.056992763	1.739633166	0.043333032	1.20995525	1.679664484	1.771946719	-1.498148358	0.761410703	1.341319601	-0.727727546	1.247819498	-1.548386601	1.423766194	-0.603129667	-2.062538594	1.995198896	2.371702058	0.192384494	-0.471866898
80	TRUE	-0.937749613	1.008829799	1.981780334	-0.018963289	1.52196041	-0.239344451	0.122238265	0.058829461	0.168515335	0.083052626	0.069880614	2.494634163	1.653749152	1.028509611	1.634786791	0.018182774	0.903503157	-0.205148509	-0.428081202	0.936935977	-1.375176027	1.836526214	-0.677889138	1.476837267	-0.708150176	0.604142692	-0.566091857	-0.465488028	1.596921065	1.428395099
81	TRUE	1.340000571	-0.58264348	-0.642819801	-0.633341214	-1.431930322	1.1475848	-1.051376608	1.080479227	0.687919697	-1.70003207	-1.357094016	-1.06246055	1.270298372	-1.02368161	-1.204615146	1.016922413	-1.18909649	0.283485995	0.676066352	-0.794508039	1.949850119	0.162848199	0.111833502	-1.95947964	0.289495868	-0.746863957	0.979654783	0.665685868	-1.011352869	1.755382031
82	TRUE	-1.207129822	-0.612660413	-0.36480437	-1.032573652	0.367089197	0.267970935	0.478589496	-0.090309714	-0.256103044	-1.597891309	0.069755851	0.020187299	-0.452302673	0.176168917	-0.036694973	-0.25661682	0.890643262	-1.096545155	-0.232285442	0.964792927	-0.802396678	-1.03647357	0.257487385	1.820629191	-0.548045294	0.79642672	-0.31990113	-0.541218446	-1.307227856	0.386150233
83	TRUE	-0.503260994	0.248989557	0.474980532	-1.127590405	0.93104432	-1.191833427	-1.252275562	1.277621933	1.351677131	-1.312150855	1.142186274	0.034909632	0.04273601	-1.400112944	1.078459015	1.224710092	-0.800567802	-0.745507435	0.433537535	-1.16041241	-0.332080083	0.687287839	-0.503929008	0.247919764	-1.23103864	-1.648632104	1.430936605	1.530896542	0.871095379	1.519099676
84	FALSE	-2.242146981	2.407367058	2.381992103	-2.548719222	0.620931029	1.549701262	-1.466665299	1.740085511	1.353590065	0.080350798	1.318148971	-0.67198883	0.951091866	0.956658276	0.88058685	1.623550655	0.208411275	-1.865003413	0.986083502	-0.291783543	-0.33405107	0.664346264	0.958354781	0.298029131	-0.102790017	-0.516914973	1.909318138	1.066057173	1.875496985	1.102205186
85	TRUE	-1.809239944	0.796936582	2.199533264	-1.688711657	0.534875298	0.455626446	-1.767998492	1.371996502	1.322383363	-1.449092361	0.938877447	-0.738284828	0.686340322	1.81551511	0.673429458	1.536779623	0.678833383	-1.881253058	1.747842552	1.168653412	-0.923256372	1.315113945	-0.334108501	1.256953108	-1.089032933	-0.933477177	1.815279083	1.694311602	1.815958686	-0.215759752
86	TRUE	0.659796714	0.898589831	1.382045976	-0.447321878	1.391076082	0.220029787	-0.110714612	0.369625791	0.46165629	0.058447282	1.274639165	-1.379370304	0.877207675	0.47483743	1.563243814	0.287179837	0.85423422	-0.509437095	1.687208634	0.994334885	-0.972982336	-0.393711118	-1.301057195	0.844377376	-0.086886919	-0.64871541	0.819631098	0.844944752	1.846272565	1.045127469
87	TRUE	-0.587098515	-0.409972537	-0.576949487	0.124539699	1.660055102	-0.744822651	1.152890565	-1.172005603	-1.077278117	-1.371465143	0.915299063	-0.568870143	-1.747358492	1.14597263	1.723344859	-1.299986633	2.275939269	-0.514481298	2.763018092	2.387226104	-1.079831592	-0.379316947	-1.285297051	1.511870453	0.535513698	0.764250695	-0.855583399	-0.692853237	-0.040573815	-0.848988507
88	FALSE	-1.320455413	0.27004701	0.004296282	0.981359073	1.16025785	-0.070892761	1.288918265	-1.261326827	-1.157145728	1.062316993	-0.811168976	-0.318481186	0.029519232	-0.897607782	1.342873674	-1.458000919	0.702212068	0.105452892	-0.144589883	0.123358772	-0.457597594	-0.302481343	0.537159395	-0.277589227	0.565173012	1.280631649	-1.325781517	-1.192104355	-1.083981879	-1.465683776
89	FALSE	-0.036283218	-0.055409626	0.10188163	-0.027305629	-0.403616662	-0.561575579	-0.68055079	0.712640897	0.604412606	0.265588555	-1.228027315	-0.82521272	1.454019266	-1.034677492	-0.319600612	0.694050539	-2.138253759	0.224397506	-0.640326349	-1.24151085	0.593704694	1.444895963	-0.16473369	0.482603783	-1.093816891	-1.361242479	1.111199217	1.088391997	0.016881413	-0.637759912
90	TRUE	-0.950680539	0.687984672	0.509186261	-0.582422008	-0.407163683	-2.779166669	-0.890558018	0.792744245	0.869226229	0.309530683	0.32950854	-0.67198883	1.887606467	0.516818727	-0.59826293	0.891736884	-0.609774676	-1.864097439	-1.086383294	-0.195132797	0.096752341	1.913734479	0.231088325	-0.145018132	-0.416061047	-1.160306312	0.91415557	0.963926839	0.66093021	-0.299875664
91	FALSE	1.118831786	0.112432336	-0.355397651	0.239018197	-1.304310398	-1.087953784	0.929434042	-0.940845528	-1.031821082	1.026611287	-1.101026474	-0.324003835	-0.562327916	1.247384087	-1.162056401	-1.014636922	1.11202244	0.800907613	1.016983904	-0.469612684	1.290834945	-0.303699455	0.039766659	0.083500766	0.062753462	0.887667603	-0.573654674	-0.829227973	1.747217765	-0.19067492
92	TRUE	1.480023415	-0.554562634	-0.917068098	0.183898398	-0.307250663	0.761674435	-1.33464274	1.45240942	1.642832082	-0.880430564	0.102639526	0.005464769	2.147810954	0.381364105	-0.535935275	1.259013885	-0.72680156	0.15643393	0.294369735	-0.079131257	-0.476016122	-1.415868921	0.165140661	0.28009797	0.346448155	-1.398587971	1.253898951	1.678839502	-1.553763072	-1.066230767
93	FALSE	1.084597369	-0.872310278	0.488259596	-0.009029004	-0.276598929	0.887496241	0.615652573	-0.405862018	-0.524861531	0.502638172	-0.814696646	0.145320883	0.615698971	0.490194123	-0.45654975	-0.459800468	0.490168681	-0.77775702	-0.125469161	-1.152340188	0.995164905	1.525906946	1.183527475	-0.748214675	-0.663132915	0.004513407	0.344722144	-0.003870755	-0.581192049	2.090194804
94	TRUE	-0.161293275	-0.992319762	-0.681466514	-0.05406341	-0.262584693	-0.357475647	-0.876203305	1.038345652	1.096516997	1.060392571	-0.332424795	-0.141771406	-0.300307459	-1.067617571	-0.623479351	0.922840612	1.35864732	0.032459717	-0.94310552	0.212359262	1.300101819	0.331987904	0.736862681	0.558151582	-0.424552443	-0.951233776	0.809659203	0.988550022	-0.727338459	0.018976656
95	FALSE	0.455266764	-0.757848337	-0.638551284	0.190459241	-0.918531197	0.547088398	0.040039395	-0.113354445	-0.042300416	1.103926022	0.091475249	-0.465761624	0.426886073	-0.873719483	-1.05725013	0.049116081	1.539014343	0.819808314	-0.988810774	0.129467911	-0.572544262	-0.140288273	0.967691084	-0.614158499	-0.540598785	0.346973106	-0.450506345	-0.367752376	-0.071194767	0.885673041
96	FALSE	-0.835118133	1.408269822	0.078784027	-0.407110019	1.497786766	1.873861977	0.551158166	-0.474252593	-0.508530093	-1.503956239	-0.767945355	-1.630023362	-1.127493384	-0.33744484	1.620291477	-0.427189996	-0.986327829	1.602495669	-0.238918881	-1.093161384	2.155012317	-0.429156117	0.464728272	-1.60952596	0.578951978	0.072529194	0.041650133	-0.102577587	-1.475206381	0.143232767
97	FALSE	-0.005617318	-0.212817668	-0.321707567	-0.30757282	0.825707824	-1.028410661	0.768310641	-0.653260219	-0.505414895	0.85104052	-0.161303809	0.255721187	-0.344962836	1.623745509	0.801056438	-0.753446177	-0.045198651	0.128249167	-0.218862103	-0.811295655	0.050387707	1.439420812	0.575734476	-0.109668581	0.345294616	0.38480659	-0.494222299	-0.277509598	-0.837046192	-0.491208492
98	FALSE	-1.619592801	-0.659853108	0.510051907	-2.200059973	0.472387063	-2.558221142	0.360256076	-0.307152927	-0.38891647	-0.094137589	0.055995827	0.671465829	1.885488917	1.698029427	0.441165762	-0.158181773	2.381374456	-1.768926429	-0.740421466	2.191847296	-1.268028418	2.412831132	-1.916422454	1.381857251	-0.005093625	0.843359493	-0.34788935	-0.553683203	1.138004889	2.071005352
99	FALSE	-1.893320223	1.115744475	-0.257734333	-2.133651235	0.258548122	0.543553982	0.135568487	-0.045281532	-0.027486127	-1.019446047	0.517799363	0.402904743	-0.14836441	2.071153146	0.315882545	-0.027759499	-1.408859326	-1.782658575	0.503890065	-1.083709832	2.000945457	0.518172743	0.686833915	-0.609348084	-0.007145003	0.116288519	0.024768959	0.109696642	-1.537306279	2.097078717
100	FALSE	1.014825437	-1.396082583	-0.872435526	0.452104307	-0.054084	-0.341249822	0.141597423	-0.111997077	-0.03330403	0.917914188	-0.79446023	0.211562372	-0.08881572	-0.711645588	-0.346532217	-0.082011907	-0.934179461	0.581948331	-0.572019519	-0.561261345	-0.248808875	0.79026277	0.66586736	-0.822418737	-0.714431709	-0.290522771	0.091024521	0.136380331	-0.210628534	-0.728884396
101	FALSE	-0.929070617	-0.085591518	0.825711613	0.126122995	1.39252242	0.207509271	0.510061823	-0.453822495	-0.338326012	0.762361811	0.517362089	-1.390427149	-1.367881045	0.539390071	1.533927332	-0.42770143	0.180004248	0.095635745	-0.289165228	-0.013967921	-0.084882062	1.176855804	0.356205061	0.245920463	0.380361542	0.572536046	-0.52398665	-0.463430434	0.289412296	0.326276596
102	FALSE	-1.36924998	0.625879751	1.551833006	0.591923983	1.270404011	-0.822194616	-0.978738028	0.858393619	1.049901175	0.402424434	-0.704410623	1.476782528	-0.031838566	0.897298724	1.429562617	0.873638375	0.439970993	-1.06513476	-0.141378653	0.61678828	0.145521842	-0.000726314	-1.213793627	1.016664332	-0.242317961	-0.856731779	0.488842	0.756966897	1.389331354	1.87533908
103	TRUE	-0.538796937	2.383003613	0.83417376	-1.592840015	0.180752537	4.245039909	0.301188902	-0.136153265	-0.114910396	-1.209099169	1.248662373	0.17476203	0.207491722	2.230004333	0.284682697	-0.087206875	0.376479462	-1.838580752	2.309694803	-0.729774715	-0.026468621	1.717593719	0.522093225	0.145330756	0.175566406	0.769947836	-0.091599848	-0.232886274	0.230186707	-1.207848239
104	FALSE	0.144384124	-1.029169758	-1.033912802	1.407111827	-1.764465955	-0.379793797	1.260049211	-1.310903417	-1.442722312	-1.110489638	-0.277024755	-1.202477862	-1.045983912	0.040611768	-1.213960317	-1.437569208	1.965437252	-0.736651804	1.109326486	-4.021809564	-0.069614165	0.904458232	-0.877646811	-0.170910064	-0.230137125	1.166651628	-1.093956458	-1.284877559	1.773882392	0.447436735
105	FALSE	1.700487799	-1.215233181	-1.183254074	-1.200719448	-0.908206397	0.138543563	1.178275692	-1.138026149	-1.186867541	1.039534044	-0.973665222	-1.202477862	0.532328677	0.485743308	-1.076281039	-1.291414921	-0.072071081	1.618072612	2.366103225	0.328342869	-0.034915836	-0.867897046	0.28696464	-0.785619794	-0.981181676	0.436285661	-0.247867601	-0.268704258	-1.190921469	-1.360570004
106	FALSE	-1.263931806	1.468428118	0.288927328	-0.104450436	0.613354127	1.246208709	0.035212812	-0.152053	-0.265676028	0.968431844	0.662188455	-0.848787658	0.173383478	-0.708601482	0.74394621	0.058862733	-2.336713409	1.835299756	0.757914728	-0.820724393	0.609505414	-0.035667956	1.067970384	0.048353556	0.228300208	0.3644552	-0.36631473	-0.542069223	-1.329966136	-0.216655491
107	FALSE	-0.686061279	0.005976248	0.621003084	-2.162198426	0.52111673	0.603249479	-0.72315878	0.743035252	0.616725611	-0.623038913	0.752585721	-1.733252674	1.199011404	-0.989081852	0.725700603	0.83252562	0.718747416	-1.847835468	1.408534005	0.388215845	-1.343574795	-0.181975363	-0.379805534	0.296806948	0.105217304	-0.267386651	0.598547595	0.382215963	0.503152677	1.352279406
108	FALSE	-0.961099607	0.36712029	0.514013886	0.922712218	1.657638318	-0.179445064	1.387150597	-1.501372336	-1.479814428	-1.664966477	0.796313619	0.892154496	0.341086112	0.429194207	1.719026965	-1.61910994	0.863558353	-0.087356171	1.451412779	0.155529099	-0.425373146	1.480508636	-0.793678324	1.218924681	0.315241519	0.954442845	-0.875693986	-0.82949469	-0.499043614	-0.225283418
109	TRUE	0.779545465	1.359957523	0.783602025	-0.11152723	-0.364669756	0.32932015	-0.06977876	0.08014487	-0.01717837	-0.101214033	0.727690708	0.976740875	-0.474856543	1.085034424	-0.580223091	0.128257662	-0.477011384	-0.617582128	0.689279646	-0.781992948	0.635132718	0.333043633	1.007648811	-0.383677277	-0.659922657	0.12650978	0.143044604	-0.066008868	1.591297507	-0.815806528
110	FALSE	1.513177485	0.464124826	0.028471189	1.240524035	-0.077943309	0.014283222	-0.887680017	1.158847002	1.316739058	0.674170587	-1.310916891	0.932609602	-0.269576562	0.952175485	-0.289881777	0.992904108	-0.973442735	1.021231334	0.175322185	-1.011175062	0.094175605	-0.13750707	0.335637643	-1.344152118	-0.806516424	-0.912281733	0.960468645	1.196354351	-1.129717548	-0.103549887
111	TRUE	0.862852659	-0.110269212	-0.47024569	1.225069985	-0.544593407	0.382098111	-0.988228067	0.896750486	0.693345291	-0.742619337	1.696223362	2.674605	1.043126703	0.424222858	-0.935603739	0.920655967	-0.515962788	1.107570282	0.544730492	-0.85062172	-1.000986867	0.295614511	0.048342921	0.11709468	-0.573353734	-1.00300582	1.22212127	0.744189999	-0.246151449	0.332008389
112	TRUE	1.720805066	-0.819805076	-0.339728859	-0.667668883	-1.557825037	1.115346223	-0.634619688	0.876016638	0.636584311	1.122282817	-0.793873491	-1.025617161	0.086440295	-0.290601962	-1.207721147	0.760399938	0.893091923	0.405603334	-0.493650681	-0.579831179	-0.209069715	-2.29577723	0.676401185	-1.693311625	-2.807061947	-0.493298594	0.820374472	0.653409781	-1.346405389	-0.269320747
113	FALSE	-0.220770204	0.228420738	1.049098366	-0.221032263	0.831093308	1.198653324	-0.526865493	0.736574585	0.841139732	0.085193187	0.222327722	0.741355068	-0.141932232	-0.141785083	0.784051852	0.679313707	0.835331712	-0.787137912	-2.370885006	0.19019811	0.050667289	1.740635154	-1.621701796	1.47426658	-0.324235162	-0.775105219	0.637282202	0.857126706	-0.214149534	-0.045536788
114	FALSE	0.414543842	-0.297630868	-0.656570222	0.30246766	-0.53417816	-1.069017755	0.203433301	-0.142703114	-0.147396114	0.810418344	-0.124674196	-0.3994829	0.501031177	-0.72468771	-0.947604024	-0.142036315	0.670781493	-0.190879403	-1.387317144	-0.867471388	0.517185632	0.572493236	0.119160516	0.448010078	-0.320625919	-0.042940952	0.10442693	0.020336389	-0.00630985	-1.409279712
115	FALSE	-0.954647877	0.619218256	0.400020593	-1.01443492	1.484323274	-2.757087246	1.034333266	-0.884883309	-0.839573429	1.005373089	-0.34247729	-1.85124299	0.234079638	1.529009067	1.578597825	-1.068428109	-0.047112702	-1.117694208	2.618797259	0.556519726	-0.700672862	0.891678794	-0.354205926	-0.053176507	0.573455506	0.586475964	-0.526214357	-0.33204178	-0.098895229	0.167158369
116	FALSE	1.636344405	-2.195381335	-1.230058859	0.389593408	-0.454112514	0.185065344	0.457992051	-0.394346573	-0.345788018	-0.070042742	0.457535606	0.152681243	-0.892891284	-0.667497459	-0.728327161	-0.395220689	0.295891078	1.148163442	-1.171779875	-0.546347707	0.301533902	-0.818083528	0.436684925	-0.922129355	0.19622967	0.613758421	-0.680816346	-0.647666157	0.477478706	-0.600783206
117	FALSE	0.909743984	-1.007248305	-1.079159692	-0.57814531	-0.406286399	-0.489612379	-0.797808098	0.65102362	0.224427334	0.927825072	-0.898997167	0.182122196	0.507387296	-0.545192626	-0.652958797	0.698732715	-1.598592283	0.850574145	-1.330168958	-1.465645282	1.318709262	1.225735995	1.77699399	-0.995040369	0.439544737	-0.553506237	0.555809368	0.28453179	-0.391800647	0.966692595
118	TRUE	0.375409585	1.232885501	2.218398789	-0.448117962	0.091122017	-0.791372728	-0.409018021	0.886509713	0.518983492	1.025940063	-0.187598947	0.954675443	-0.986157428	0.944714992	0.136767308	0.786822863	0.383419955	0.321861358	0.752104308	0.456087265	-0.44555779	0.590119113	-1.346744732	0.066347503	0.642879157	0.176069829	0.518714527	0.268543328	0.453278211	-1.46731629
119	FALSE	-0.9436715	0.853527976	-0.317959272	-0.218033022	1.483958537	0.437810036	-0.149881741	0.286721007	0.091358694	-0.009635643	0.947184178	-0.568870143	-0.356827175	0.18128711	1.618172236	0.201031529	-1.051850921	1.228220119	1.921207616	-0.099208431	-0.043860867	-0.069382341	-0.362439432	-1.098695943	0.713007053	0.365295043	-0.123535614	-0.307246408	-0.468124903	0.620044486
120	FALSE	1.402026511	-1.51539057	-0.055108349	0.592031834	0.458273644	-0.424058818	0.454662429	-0.17593954	-0.175735279	0.43950209	-0.27246276	0.329315359	-1.194151914	-0.737970605	0.537186176	-0.300239396	-0.803917388	-1.710739205	-1.849869278	-1.105207781	-0.364090071	1.018961631	-0.482783732	0.665551558	0.410109329	0.096110909	-0.047134813	0.200783071	0.01710782	2.062634179
121	FALSE	-0.333340733	0.616029216	0.46510877	-0.034776151	0.822068308	0.026834798	0.338265392	-0.218183044	-0.106394163	0.963755269	-0.387727074	-0.907727392	-0.02930805	-0.34777119	0.770049113	-0.213148664	0.144907788	0.788729691	0.554132236	1.06965855	1.182005864	-1.330936857	-0.249283694	0.960369184	-0.174559916	0.650232299	-0.616513418	-0.561101228	-0.205163645	-0.648324929
122	FALSE	-1.495376311	0.154017924	0.353464719	1.29478869	1.420298718	-0.798674288	1.093619051	-1.136726782	-1.159608632	0.062262884	-0.603899371	0.241001775	0.25802965	-1.396061571	1.577566596	-1.203852565	0.510824119	-0.09094173	-0.766920108	0.981417545	-0.639127664	-0.458792419	-0.652774185	0.895299901	0.259509153	1.126149929	-1.048574904	-1.101191953	0.320771858	1.052339602
123	FALSE	0.258571924	0.555188822	0.715793343	0.083307884	0.382218145	-0.006242756	0.984393047	-0.733962848	-0.59664177	0.999141788	0.706909141	-0.038704003	-1.250145565	1.859404898	0.438220231	-0.961307482	-0.79276503	0.852771178	0.466919005	-1.001004284	1.830479334	0.242134375	1.494659701	-1.349916409	-0.321533182	0.298946327	-0.209327336	0.114891445	-1.197891639	-0.583815594
124	FALSE	0.259311874	-0.570895528	-0.845935611	1.038437298	-0.035765944	-0.612865061	0.03623365	0.614438803	0.78597426	0.986249541	-0.470799586	-2.205305092	0.977162368	-0.264048012	-0.256470337	0.288156373	-1.263455302	1.143429712	1.542870754	0.038220105	-0.156875059	-0.901584489	-0.006171511	-0.856175874	0.7506787	1.177160782	-0.891485415	-0.786056167	-0.577707599	-0.938854209
125	FALSE	0.193398631	-0.593084656	-0.788961042	0.010162082	-0.165904293	-0.314754935	1.358904526	-1.379471395	-1.391031073	-1.431591792	0.287243785	-0.038704003	-0.495948538	0.644188663	-0.825241516	-1.563842095	1.612664545	-0.551667174	1.95360931	0.608255577	0.852063995	-0.547393881	-0.720723716	0.317893341	0.634951559	1.243024079	-1.153188514	-1.154929171	-0.281807815	-0.916128183
126	FALSE	0.218811428	0.710738462	0.283465276	0.069333294	-0.35726967	-0.379732648	-0.852816589	0.99215873	0.67362424	0.167993203	-0.26314957	-1.231957717	0.477131085	-0.759602839	-0.594955011	0.970835369	-0.564210978	-0.308398691	0.51555326	0.822196674	0.267813089	-1.581007324	-0.088637326	0.853039873	0.356281193	0.852319733	-0.476467075	-0.597066886	-0.468892452	0.076581548
127	TRUE	-0.210832646	0.46123197	0.406440274	-0.294913135	-0.191307835	-2.55784787	-0.018043967	0.168042161	0.287189983	0.0941655	-0.157040795	-1.202477862	1.120696961	0.595715309	-0.289881777	0.189084859	1.506962707	-0.710578787	-0.047695821	1.41249543	-1.088842251	1.236738832	-1.551561653	1.417856263	-0.028639806	0.16399625	-0.241012395	-0.070339591	-0.301677077	-0.889100228
128	FALSE	-2.100720249	1.990282461	2.382525017	-2.314788961	0.399057896	0.179192139	-0.670825225	0.74040771	0.842402694	0.234696057	1.293197842	-2.71451754	-0.87742929	2.212330831	0.495881279	0.63181526	-0.574388377	-1.954952438	0.033240026	-0.783231356	1.397345657	-0.037808717	0.720623377	-0.88756653	0.081595362	0.128095302	0.214210348	0.155131742	-1.141050215	2.272491358
129	FALSE	0.21738755	0.658069533	0.707864803	1.011821357	0.475087728	-1.343222537	0.045396308	0.024201432	-0.017961287	-1.220759742	-0.417834832	-0.686720906	-0.521426347	-0.613362357	0.025564665	0.066632519	0.147476403	-1.150439634	-0.408023236	1.169712676	0.231351921	-0.712447613	-1.714830941	1.310866091	-0.127378773	0.346770268	-0.291086828	-0.354209848	0.930823605	1.085713284
130	FALSE	-0.523104483	0.192048292	-0.277065921	-0.087979731	-0.020563236	0.558434401	-0.628611015	0.684746681	0.724331765	1.108033777	-0.937560154	-0.546774608	-0.194417973	-1.002565868	-0.171062117	0.675260962	-1.196646676	-0.178082743	-0.378699926	-0.267098545	0.534002967	0.009854517	1.002234761	-0.937158149	-0.049720804	-0.500328174	0.375351655	0.476345016	-0.872830959	0.700828796
131	FALSE	-0.114506353	0.142341742	-0.632974204	-0.444740684	-0.220070195	1.478043518	-0.561609582	0.563832497	0.611526731	0.985285178	-1.412904036	-0.20067145	-1.09026678	-0.501729224	-0.51914542	0.572228834	-0.549243475	0.440019024	-0.260037	-0.983753628	0.822430176	0.154260118	1.93882818	-0.069367475	-1.010858191	-0.134272455	0.118313264	0.172584997	0.033792875	-0.696547177
132	TRUE	-2.064421862	2.321368302	2.374250234	-0.465899278	1.66197969	1.190841524	1.246422647	-1.194132325	-1.156189075	-1.514015303	1.14080668	0.623644459	0.318582505	1.637598461	1.728291214	-1.361976789	0.328501845	-1.829960222	1.82734305	-0.397613795	-0.692608952	2.432970011	0.675936766	1.00660742	0.548585308	1.270380242	-1.175223446	-1.147415327	1.981800483	1.801920593
133	FALSE	0.407800016	-1.684247291	-0.968461649	-0.459495011	-0.039118212	-0.572455055	-0.903657395	0.897316953	1.110395786	1.035787107	0.923782898	0.270440406	0.281052076	-0.009367232	-0.083289254	0.893490809	-0.296012897	-0.434114958	0.21741822	-0.224119717	0.182293804	0.415225191	0.486855385	0.858092811	-0.927176549	-0.367573991	0.161567345	0.461646236	-0.337630458	0.170256068
134	FALSE	1.188238517	-0.97565376	-1.055883205	0.298874444	-0.093832085	0.152204499	0.489200331	-0.482326302	-0.378620495	-1.328219716	-0.920022429	1.524569944	0.143189688	-0.253903634	-0.452353356	-0.448212232	0.111525225	0.980603302	-0.645529597	-1.083182585	0.517138466	0.450727829	0.891137045	-1.102076548	-0.498252333	-0.000785512	-0.241164886	-0.1307775	-1.290070331	-0.096697171
135	FALSE	0.99503779	-0.711402061	-0.776796814	1.160026764	-1.340503886	1.719058173	-0.199113022	0.471808581	0.551976433	-1.716517488	-1.111962251	-0.377390912	-0.816251813	0.56874239	-1.201518142	0.394136169	-1.464016224	0.210355748	-0.595230989	-0.668588483	0.283494939	0.594187379	0.322057695	-0.575004604	0.310096035	0.108977365	0.008063991	0.178608136	-1.554850487	-1.254225124
136	TRUE	-0.720678582	0.139166925	-0.027843965	-0.048849577	1.055087038	-0.105123475	0.487972984	-0.472338742	-0.398854088	1.003011899	1.238740684	-0.141771406	-1.553092311	0.193228141	1.229279777	-0.466814741	0.202208503	-0.32140279	0.770210245	-0.511201144	0.684285099	-1.511958152	-0.100427418	-1.517054265	-0.036760572	0.746641289	-0.868128097	-0.772306938	-0.117152609	-0.537198091
137	TRUE	0.00353942	0.098316815	-0.44511294	0.738726823	-0.615940296	0.279712545	0.798638613	-0.637993054	-0.51236268	-0.034736313	-1.006667944	0.344033618	-0.809475815	1.046018312	-0.902503843	-0.785827989	-0.816796558	1.222026136	-0.134713316	-1.219253741	1.99906709	0.058693669	1.20307912	-1.863145111	-0.790973607	-0.464118869	0.221411816	0.466699994	-1.04222524	-0.882717285
138	FALSE	0.979295216	-1.998895354	-1.16957498	0.600410833	-1.764465955	0.745365281	-0.591245569	0.478152114	0.279689045	0.975526724	-0.620300646	-0.421575347	-0.756952743	-1.213269615	-1.213960317	0.5881502	0.473253519	1.015723343	-0.720395735	-0.576781234	1.283263172	-1.67182664	1.468821915	0.023765945	0.02669921	0.970606694	-0.909470818	-1.013751578	-1.228264468	-1.250679637
139	FALSE	0.054523547	-1.441445396	-0.776682687	2.11280463	0.220506889	-0.660811365	-0.098830655	0.172706438	-0.113670038	-1.451366535	-0.911173964	-0.67198883	-2.322071156	0.261747223	-0.154721181	0.110810459	-0.378491995	-1.015012668	-0.399306575	0.922856945	-0.360334229	-1.192873687	-0.641804	0.479326085	0.690613717	1.127295594	-1.043658258	-1.059420468	0.282852555	-0.373679762
140	FALSE	0.993784111	1.813521623	0.22801828	0.172110818	-0.130637652	0.523783962	-1.215095877	1.220748246	1.205344478	1.042582682	0.583959051	-0.58360076	-0.299555556	-0.53099051	-0.539023908	1.21481552	-0.920633484	0.25155205	-0.332847407	0.184763253	-0.569235399	-1.117746029	0.491868597	-1.112317476	-0.130967601	0.969370935	-0.549073126	-0.704852598	-1.535462508	-1.182571141
141	FALSE	1.167528341	0.427117193	-0.536710454	-0.540450951	-0.462093259	0.902017779	0.678899169	-0.650612818	-0.810314709	1.026272437	0.436090589	-0.112322582	-0.713407756	-0.194349303	-0.825241516	-0.63464057	-1.200572844	0.996879102	-0.005994822	-0.652875941	0.49671526	-1.079008899	-0.62234174	-1.606788626	0.679092674	1.034961959	-0.812133583	-1.013400441	0.096641431	0.16140561
142	FALSE	-1.477131642	1.56861859	2.302805325	0.240604433	1.659127897	0.228321601	0.802123273	-0.282384677	-0.23998516	0.061665874	1.666875333	0.195002368	0.106274895	-1.147623799	1.722871196	-0.624157563	0.764912378	-1.197734577	0.207301427	0.26068067	-0.204297606	2.495917984	-1.245499051	1.013520669	0.713355779	1.055179464	-0.71815336	-0.514844584	0.694075372	1.367721352
143	TRUE	0.234008941	0.524510592	0.770537565	-0.551418931	1.070272909	-1.689814036	-0.713522027	0.77087622	0.892261803	-1.177186347	-1.077486715	0.196842381	1.802879983	0.215091448	1.190076586	0.844800905	0.421463094	-1.230103661	0.566554497	1.254106773	-0.930414452	1.963474581	-1.373616256	1.060949209	-0.19269081	0.853758181	-0.821040571	-0.728171131	1.119784378	-0.829472988
144	TRUE	-0.124051292	-0.948008938	-0.209428158	1.612707868	0.281500628	-0.29815972	-0.389889344	0.395609993	0.273170164	-1.283451244	-0.740759577	0.505921892	-0.818983201	-0.526119166	0.23612025	0.393795736	-0.557481452	-0.505729723	-1.046393265	-0.811833145	0.98507623	0.990613629	-0.294748246	0.255664687	-0.437566889	0.336627537	-0.527299215	-0.499633413	-0.493960665	1.254154708
145	TRUE	-1.194875561	1.457395425	1.356194288	-0.387737049	0.77001301	1.650108959	-0.774348221	0.67242123	0.682495566	0.405452075	-0.352342228	-0.834053258	0.109150982	0.658162214	0.881151056	0.759979196	-1.80587414	-1.393521942	-0.540569267	-0.531925029	-0.121587884	-0.548376077	0.261872615	-1.442879536	0.259980458	0.769788893	-0.683392738	-0.745219159	0.858175044	2.050081534
146	FALSE	-1.127226988	1.266014157	1.15509672	-0.478815778	0.834361484	0.98507055	0.418299318	-0.437222626	-0.559875689	0.304732951	0.016840816	-1.379370304	0.052283213	-0.640861241	1.029294625	-0.405968371	-2.528893069	0.803663331	0.21373058	-1.122750585	1.983213532	0.221728618	0.863753165	-1.880693875	-0.089282999	0.884259841	-0.678647457	-0.848714723	-1.55680549	-0.634412804
147	FALSE	-0.29260592	-0.027869631	0.280712883	-0.006737746	-0.520331299	-1.632610769	0.117673842	0.046416478	0.0227733	-0.689896204	-1.073086525	0.384507844	-0.116348795	-0.571555782	-0.8621131	-0.024344312	1.385342616	-1.03306844	-0.765451818	1.241978994	-0.917232175	1.069826285	-1.128500118	1.23921725	-0.129336282	1.096565513	-0.890172445	-0.962993693	0.64777805	0.677301505
148	FALSE	0.594080624	1.084086551	0.899880939	0.56140361	-0.021647555	-0.378683764	0.537451751	-0.261722827	-0.169471829	0.560501692	-1.403668643	0.391866639	-0.027940231	-0.455044534	-0.140600984	-0.423730746	-0.854220119	0.394100293	0.52728836	-1.026263682	0.494585408	0.082790837	-1.007966064	-1.410693086	0.453629186	1.329007831	-1.310503064	-1.237530508	-1.285852881	2.277214001
149	TRUE	-1.653605202	-0.566176318	-0.603217488	-2.297377979	-1.764465955	0.166609349	0.279551584	0.246531986	0.020470312	0.487736813	0.12917932	-0.153551158	1.372696429	1.635642477	-1.213960317	0.071021347	-0.067846271	-1.82330675	0.547273015	-0.98313701	-0.335108154	2.656952439	-4.740419722	-0.350789173	-0.266955002	1.479498357	-0.260615345	-0.622160853	-0.3483058	1.54145894
150	TRUE	1.210818115	-0.369324586	-0.836931188	-0.242684552	-0.204443822	-0.302983688	1.276690629	-1.336215436	-1.414561843	-0.515178336	-0.841689456	0.255721187	-0.726715259	0.258105377	-0.407556458	-1.468164395	-0.630257985	0.590818979	0.725222178	0.096731449	-0.222298581	0.448914569	-0.407080094	0.512651448	0.456541038	1.396406085	-1.391318475	-1.420805548	-1.021567857	-0.315923343
151	TRUE	-0.834879044	0.799264671	1.560796028	-0.694965242	1.091248149	-0.054714749	1.313247544	-1.397457889	-1.410051891	1.079078432	-1.848568537	0.079075453	0.591702323	0.919705211	1.421502101	-0.451164464	-1.563910086	-0.406427827	0.410264384	-1.600588527	-0.289156443	0.282131916	-0.654131942	0.156511197	0.405937219	1.231889079	-1.125971108	-1.255044074	-0.139031995	-0.163289599
152	FALSE	0.36222076	-0.066141634	-0.346576149	1.785352543	-0.730677972	-0.545187377	0.539556428	-0.493962276	-0.505970858	-1.432517374	-1.16311465	0.903187844	-1.669931421	-0.940362544	-0.959752209	-0.607326423	-1.053661805	0.439754009	-0.797132384	-1.039831013	2.103179897	0.807858192	1.864985309	-1.478250491	-0.048970068	0.836178251	-0.769600083	-0.821953282	-1.075825871	1.047735391
153	FALSE	-0.943487819	1.110212975	0.753886723	-0.626348575	1.661957503	0.770981122	1.017287933	-0.996337202	-0.998204141	1.035533566	0.217064687	-0.67198883	-0.258545449	-0.302170627	1.728016927	-1.116909678	-0.921841645	1.015334138	1.583595738	-0.295530996	1.686822941	0.352443132	-0.756440824	-0.484960156	0.66420798	1.17155278	-1.185014046	-1.099871062	-0.452328762	-0.4714078
154	FALSE	-1.698674933	-0.080410318	0.211494891	-2.389738145	0.814351065	1.839321784	1.127242766	-1.027794779	-1.003090376	-1.629447827	-0.892253765	-0.189627447	0.925845285	1.034815927	1.10107664	-1.147279872	0.324933498	-1.744010149	1.091980583	0.943325542	-1.176753276	0.052608902	-0.796605009	0.592155998	0.611494678	1.213351763	-1.126707116	-1.099403155	0.905427184	0.927896638
155	TRUE	-0.068011584	0.308945096	0.14496747	-0.226913703	0.999472447	-0.436617229	-0.98245327	1.033822784	0.72424676	-1.354568802	1.565545505	2.193404084	-0.339622716	-0.375140872	1.2800341	1.02882989	0.636738795	-0.008792974	-0.04250353	-1.753636791	0.174225942	0.220922408	-0.438648399	-0.195674642	-0.483923945	0.146168219	0.438983944	0.244064077	-0.120366535	2.218211626
156	TRUE	-1.324253242	0.189236536	-0.312042238	-0.701932121	-0.483972011	-0.970869366	-0.635800957	0.624369351	0.683420601	0.037703676	-0.480844322	0.255721187	2.326862715	0.979830644	-0.65826426	0.652728498	-0.162028079	-1.660764126	0.641100275	0.453558573	-0.852111499	2.080202307	-0.010368623	1.440468387	0.554948622	0.89633001	-0.769070342	-0.819988352	-0.245344983	0.240059444
157	FALSE	0.31845383	-1.432699412	-1.044384348	-0.508721396	-0.427599706	-0.10345054	0.185981019	0.26519851	0.431566946	1.096906612	-0.554363863	-0.67198883	-0.366658857	0.085733836	-0.844583756	0.075306021	-0.931481973	-0.145154428	1.671524767	0.363746876	-0.117855393	-1.036682145	-0.374880002	-0.758153826	0.633870767	1.228967342	-1.102391297	-0.960685916	-1.389075092	1.102425607
158	FALSE	-1.395057013	0.805690729	1.044861276	0.577968366	1.193452487	-0.638941976	-2.107249502	1.9154788	0.981003126	0.282457177	0.615366708	-0.892992138	0.665788218	0.094988658	1.409880346	1.999262892	1.453510231	-1.453332399	-0.237358902	0.213231667	0.064834095	-1.73626496	0.024013948	0.014875631	-0.290176277	0.041832365	0.132766431	0.019016135	0.322593631	0.13250029
159	TRUE	-0.037502241	0.344193646	-0.028103091	0.034193108	-0.802819498	-0.62821999	0.764251367	-0.597601944	-0.685309064	1.100547293	-1.007453412	0.152681243	-0.750642872	0.555502141	-1.121147461	-0.703551872	-1.334640137	0.205857352	0.447992534	-1.420157329	1.768891111	0.618276472	0.995078178	-1.241776001	0.236923205	1.545969545	-1.516985561	-1.65858959	-1.55447222	-0.656687259
160	FALSE	0.643465457	-0.313331758	-0.448044144	-0.201387116	-0.548449603	-0.819517489	1.096485868	-1.046815789	-0.967208641	1.052496259	-0.333964456	-1.143520796	1.96513629	1.018109234	-0.783627711	-1.160626065	0.231427244	-0.322125053	1.163498592	0.690171316	-0.184897344	0.271352893	-1.256297396	-0.21284781	0.382153571	1.22365569	-1.288169189	-1.167419972	-0.558820765	0.707149352
161	FALSE	1.050336028	-1.669226872	-1.083988389	1.580535772	-0.782962257	-1.28188824	0.692236422	-0.578499134	-0.470848143	-1.267128288	-0.904060509	0.064353709	-2.383770124	-0.51065229	-1.017628417	-0.708827735	-0.015551876	0.675475795	-0.133763285	0.83808601	-0.696039285	0.893081922	0.664621197	1.311401586	-0.118594116	0.734625922	-0.786200488	-0.60383767	0.381935916	-0.422786406
162	FALSE	-0.979536712	-0.080848651	-0.043128662	-1.721511272	0.073871942	1.627871849	0.52687995	-0.352877514	-0.372045409	0.067541236	1.598051911	-0.856154938	0.310050413	0.012105644	0.040091938	-0.328189653	0.169622301	-1.793475234	0.065897621	-0.157643135	-0.209178181	0.523013361	-0.135534723	-0.071712228	-0.354988961	0.872677988	-0.744955488	-0.781301951	0.476348154	1.690138327
163	FALSE	-1.655950415	1.356038886	1.283769127	0.542383989	1.569256362	-0.259216031	-0.048056858	0.284695252	0.460976413	0.591870596	1.31127626	-0.613062615	-0.967287766	-0.67886894	1.659891589	0.217852655	0.083056628	1.098639667	-0.138748116	0.112780625	-0.18003529	0.03764988	-1.002860845	-0.700344266	0.245986526	1.192434324	-1.181686132	-1.069078289	0.181401991	-0.526056412
164	FALSE	-0.784951581	0.547506746	0.317223216	-0.16594731	0.338420841	2.15390268	0.080367263	0.158054283	0.081338356	0.322962582	-1.243254955	-2.03563309	1.021414707	-1.177324407	0.237173408	0.135814701	-0.693881228	0.051041465	-1.329100677	-0.295984723	0.501003434	-0.408121798	0.187974822	-0.324351442	0.151719845	0.918844841	-0.638179642	-0.699279008	-0.82254423	2.272622436
165	FALSE	-0.660021579	0.140971772	-0.463474451	0.731863899	1.075555226	-0.357001593	0.16813219	0.200459292	0.186580973	-1.586198686	0.974821846	-0.001896569	-0.229017491	-1.434647169	1.136080275	0.084357342	1.392499315	-0.125641556	1.030289165	0.392828841	-3.70944281	0.467352885	-1.135669012	1.200541249	0.257669316	0.669162973	-0.470026889	-0.354803732	-1.148544913	0.956908197
166	TRUE	-2.080623088	-0.166391833	-0.23926403	-2.616895015	0.126392772	-0.716409681	-0.064758143	0.256815234	0.313387065	0.913032927	-0.52007353	-0.701453193	0.890965076	0.105574047	0.593524109	0.093372718	-1.641145099	-2.461067823	0.680754788	-0.715337698	1.197812213	-0.81599922	0.673014245	-1.846907903	0.541483861	0.511115447	-0.22900099	-0.279843786	0.983392453	1.275872368
167	TRUE	-1.228430266	0.813794918	1.842434451	-0.630107346	0.62678371	-0.24813129	0.565088445	-0.239477864	-0.60958255	-0.286342589	1.116303898	0.783391683	2.377105591	1.379097462	0.834224129	-0.399679961	0.374221833	-1.186195472	0.547166303	0.769594477	-0.902275067	0.162987015	-0.090000487	1.387909764	0.34305308	1.40701693	-1.28088017	-1.376904773	2.10428426	0.618028843
168	FALSE	0.251188259	0.012963577	0.949798743	-1.509981713	0.447820253	2.458930586	1.168251241	-0.910691576	-1.075315747	-0.586250879	-0.058091968	-0.053427322	1.858086927	0.531151019	0.457793868	-1.069143984	-0.321777026	-0.912850815	0.887970625	1.206152692	0.724024259	-1.144233147	-1.000304455	1.098933713	0.15094399	1.650672541	-0.870247543	-1.210513457	0.309842062	-0.551822462
169	FALSE	-0.437403912	-0.006266958	1.804730601	-0.078747327	1.356628755	0.989147228	-1.618646626	1.445796148	1.528216423	-1.588420167	1.538627141	0.388187248	-0.280827094	-0.395513399	1.520988759	1.424809491	-0.395095786	-0.746445747	-0.782233671	-0.18204974	0.058527191	1.500902813	-0.972961578	0.58639483	-1.093093071	-1.5508766	1.241296698	1.370931352	0.198674823	1.599367599
170	FALSE	-0.872333702	0.484447109	-0.327762233	-0.620366279	0.433079483	0.065059205	0.105326943	0.078248305	0.10469817	1.091485544	0.90131495	0.137960475	1.260600436	0.221327596	0.350696653	0.01868843	0.796156875	-1.238663244	0.228654219	0.19638688	-0.631780689	0.013531722	0.699545307	-0.533400056	0.266715291	-0.313518309	0.51052414	0.504795707	0.606066326	-0.699635517
171	TRUE	-1.844894255	0.935447294	-0.033425191	-0.619103867	0.307083933	0.364247744	-0.574440945	0.604080559	0.74064792	0.793164176	-0.925627028	-0.789851332	-0.721307167	-0.083651974	-0.217187181	0.636369558	-0.171464582	1.471600689	0.239197925	-0.848416454	0.458201709	-0.394622508	0.787470451	-1.243553742	-0.848702911	-0.913842336	0.693929223	0.852346752	0.031758555	-0.445020594
172	FALSE	0.090105227	-0.634964367	0.02568229	-0.876886442	-0.332605588	-0.838905455	0.902587861	-0.748115995	-0.788490895	0.369937232	0.26862034	0.939964928	-0.032130759	1.303891754	-0.703742438	-0.886521779	0.906900218	-1.580639739	0.977305665	1.876234309	-1.009463323	-0.731200818	-1.227387558	1.426009768	-0.472147905	0.159594535	0.129227756	-0.05587793	0.424518531	-0.383689582
173	FALSE	0.455470906	-0.472159671	-0.52224095	-0.529331171	-0.849659643	0.014033553	-2.038892428	1.983431337	1.959674071	0.953600899	-1.444495895	-1.200635401	0.731944939	-0.04772023	-1.121147461	1.812289998	-1.331761121	-0.214880219	-0.594115103	-0.626131925	0.846104828	1.22889502	1.309427169	-0.596836485	-0.354111408	-2.223367309	2.59236435	2.364940447	-1.435612374	-1.468312239
174	FALSE	1.696794982	-1.626008978	-1.089147185	0.937360696	-1.764465955	0.785183062	-1.197654831	1.124537455	1.285435715	1.172823396	-0.560813739	0.270440406	-0.91915951	-1.651396256	-1.213960317	1.079141423	-1.338372586	1.083992328	-0.840465721	-0.611949233	0.160755465	0.27863244	0.848464521	-0.2440265	-0.548159605	-1.61865823	1.163141751	1.447097632	-0.574279097	-0.396548176
175	TRUE	0.715395433	-0.400105992	0.001818642	0.741545554	-0.075557795	-0.013194322	-0.152201201	0.210735672	0.19434752	-1.375643069	1.344128266	-0.439756145	-0.358702769	-0.139432341	-0.204875444	0.299843651	0.565970868	0.062231429	-0.467534302	0.253730626	-0.883165318	-0.718202039	-0.263458573	0.239019591	-0.187658862	-0.418635298	0.542664429	0.428642291	0.005624071	0.252803155
176	FALSE	-2.165385087	1.745013802	2.077086845	-0.749521922	1.662087126	0.337744177	0.234564428	-0.223158324	-0.207285927	0.882439291	0.995561359	-0.011098312	0.031484297	1.192588089	1.728473715	-0.199934728	1.723249801	-1.678372694	-3.980554145	1.768886872	-1.320497081	1.430759056	-1.233479429	0.916116499	0.179673786	-0.0720844	-0.052718842	-0.098425867	0.350805721	1.230279275
177	FALSE	0.80275879	-0.016336924	-0.724921813	0.140123237	-1.157916896	-0.024878967	-1.647327617	1.532085531	1.552722812	-1.510178742	0.782672419	0.682501251	0.272147883	1.309693198	-1.192280679	1.454123672	-0.479004655	0.204145378	-0.96925232	-0.398897251	1.688588431	1.619618715	0.836441728	0.339510805	-0.14847846	-1.919044287	1.738816069	1.727806087	-0.408631098	0.797162031
178	FALSE	0.896661923	-0.786932245	-0.776450641	-0.602524285	0.117758643	-0.22948523	1.300053173	-1.418308453	-1.346128051	-1.519852365	1.299641242	-0.171221027	0.881200757	-0.610411334	-0.386694438	-1.504338408	0.94743319	0.389708458	0.990304457	0.855695566	-1.139770135	-0.509136628	-0.581411503	1.12101847	1.005006002	0.898288766	-1.050451229	-0.916844004	0.080879776	-0.236873695
179	TRUE	-0.587260669	-0.188211253	-0.716462198	0.807269374	-0.744353683	0.375724298	-0.771708643	0.951309192	0.932886381	-1.307083417	1.042476319	1.883529989	0.844024914	1.297025476	-0.759378582	0.518251417	-0.536769289	-1.507661316	0.611284555	-0.900837187	-0.003307873	1.027152527	0.749130252	0.403534556	-1.107414706	-0.678155511	0.706772608	0.712979562	2.09549146	0.900929392
180	FALSE	1.094452841	0.609517207	1.818703004	-1.210651791	-1.764465955	-1.140094213	-1.039514614	0.777882951	0.846838917	0.033030893	-0.644599027	0.263080821	-1.181189726	0.6209026	-1.213960317	0.911574629	2.06742618	-1.083842974	-3.926846862	2.534106841	-1.1875814	0.722510313	-1.24059609	1.63361449	-0.00787827	-1.279973586	0.833647974	0.970903695	2.121365657	1.457235194
181	FALSE	-1.342536637	1.053080459	1.246780025	-1.187356498	-0.38167887	-1.412965261	0.546497918	-0.670021117	-0.647028842	0.922621543	0.946345693	-0.20067145	-0.442137745	0.065827491	-0.526736045	-0.535688845	0.420725429	-1.642357749	-0.795557028	0.017553625	-0.979543875	-0.524144469	0.611887539	0.94073858	0.360151653	0.598404042	-0.85438239	-0.863085457	2.007931972	1.582238856
182	FALSE	1.558837385	-2.292781182	-1.102403856	0.505471326	-1.764465955	1.483269381	0.943631096	-0.898228851	-0.793984806	-1.618201855	-1.466778345	-0.318481186	-0.400603438	0.256967693	-1.213960317	-0.995551894	-1.303289902	0.491738607	-0.346700771	-0.00540121	-0.264945977	1.630604932	0.493786868	0.853848485	0.48766502	-0.603796762	0.271348383	0.538286386	-0.482374536	1.902659096
183	FALSE	1.296442179	-2.029568183	-1.008329373	0.028969412	-1.17182468	0.522442488	-0.110039233	0.032055068	0.112110618	-1.265912453	-0.759850167	0.836986213	0.683229265	1.087489545	-1.124017095	0.108947667	1.432402812	-0.732437552	1.442571378	1.130390615	-1.094135401	0.667049132	-0.033635315	1.507937436	-0.963132871	-0.130018184	-0.036563746	0.03849138	1.45244219	1.401148164
184	FALSE	1.168145496	-0.487179232	-0.18402014	0.39462569	-0.680828165	0.055367149	-0.736665729	0.635420225	0.520526566	-0.865514959	-1.531113561	1.969273356	0.534688607	-0.586388463	-1.129780152	0.655110313	-0.983911531	0.314669042	-1.722400667	-1.053199308	0.130135374	0.015570056	-0.653998	0.201940175	0.668826836	0.420880826	0.506775823	0.26486454	-0.115827494	-1.169607937
185	TRUE	1.331981412	-1.243231912	-1.052666969	-0.533203774	-0.650138206	-2.188900695	1.435302842	-1.538287401	-1.585520328	-0.14419938	0.152475754	1.506190386	2.15775738	0.79513893	-0.844583756	-0.678000089	-0.967795952	-0.745301421	1.340423247	0.420558575	-0.605083795	0.31309043	-0.009113121	0.831742032	2.025560159	1.485869513	-1.520453322	-1.597120005	1.690094768	-0.535456751
186	FALSE	-0.851669399	0.742718709	-0.303694858	0.311025158	0.806254342	0.01543799	0.841593829	-0.980648067	-0.986783202	1.134674153	0.41975223	-0.318481186	-1.764431487	-0.684749535	0.90849732	-0.953891829	-1.033098639	1.229554772	0.20605898	0.102528698	-0.547440109	-0.895477432	0.207823116	-0.729751807	0.688045518	0.76294576	-0.944023621	-0.971098546	-0.138567864	-1.354949381
187	FALSE	0.010193347	0.556232796	0.192276857	-0.740263973	1.453229478	-3.229636	0.992803718	-0.985135257	-0.989301046	-0.900407045	0.39545807	0.71376771	-0.310016295	1.557826209	1.559664439	-1.071884925	1.461361224	-1.330538182	-3.980554145	1.951980035	-1.860464004	0.49234162	-1.700373666	1.626774443	-0.611038218	-0.255762626	0.142326557	0.196364969	-0.389162475	0.247922303
188	FALSE	0.15244042	1.885118436	2.379646304	-1.624827042	-0.130342802	-0.785554382	1.017909924	-0.908560008	-1.014908313	0.099652455	1.685304009	1.069201106	0.871061698	2.192855645	-0.169120599	-0.916276411	2.224501018	-0.535503866	2.7797215	1.182248356	-4.268785869	1.849538225	-1.88248448	1.034958234	0.023629702	0.994509814	-0.744275727	-0.856227516	1.517527549	1.54308863
189	FALSE	1.66853552	-1.80254071	-1.045310378	0.626651824	-1.56398366	0.760273067	0.33668963	-0.368945993	-0.458206902	1.016994636	-1.077787391	-0.406846998	-0.021707047	-1.587095522	-1.198430091	-0.312006909	-1.855147806	1.728038614	-1.551033616	-1.775052524	1.525683186	-1.254768755	1.186570979	-1.955195441	0.439451242	0.411485813	-0.268302067	-0.488602638	-1.056424175	-0.342279504
190	FALSE	0.681709763	0.275648652	0.285706292	-0.231388002	-0.439936385	0.32590035	-0.84973182	0.648503198	0.207651512	1.068385715	1.799031501	-0.509949751	0.237527337	-0.604417382	-0.715006794	0.796009818	-1.170542296	-0.889134835	-0.915060715	-0.907208531	0.924101802	-1.15077222	4.909414362	-1.606927376	0.095407226	-0.187660805	0.902296447	0.211786332	-0.24576136	-0.888171819
191	FALSE	1.91102512	-0.366515831	-0.66830837	1.114821345	-0.159207951	-0.530603575	-1.280386238	0.839362744	0.760591503	-1.60253954	-0.669971793	-0.649891108	-1.544464434	0.734194385	-0.347757052	1.006297827	1.715571387	1.077551048	-0.421220711	1.3567555	-1.185259089	1.549045573	-1.395109051	1.738694022	-0.14571155	-1.469492998	1.173624027	0.929906455	-0.093801097	-1.191341754
192	FALSE	-0.344049946	0.090123622	-0.114315336	0.301530871	1.587629113	-0.696754497	-0.224713664	0.225429858	0.229107122	0.863448322	0.653318212	0.358751686	-0.814693118	-0.891309767	1.655460465	-0.042111939	-0.689576789	0.645121901	0.199762196	0.262047186	-0.890897679	-0.035310545	-0.292851056	0.790461437	0.378477074	0.200858206	-0.119473372	-0.154051968	-0.045006779	-0.284284498
193	FALSE	0.300274555	-0.964215502	-0.762451818	0.482282171	-1.764465955	-0.391164323	0.372968557	-0.231893801	-0.191489494	0.971363618	0.846221382	0.594214943	-1.254729771	1.101181778	-1.213960317	-0.236955765	-0.472584647	0.237712555	-1.180108863	-1.177371314	0.975757478	-0.375604964	1.806641157	-1.810442863	-0.214577867	0.667035847	-0.661445634	-0.616115874	0.759857511	0.253936173
194	FALSE	1.329655901	-0.586151206	-0.731041764	0.847467752	-0.520851492	-0.716913641	-1.345772608	1.187552649	1.222378233	1.030295421	-1.106426565	1.0944163	0.089471008	-0.553495325	-0.898162394	1.119898536	-0.163179361	0.756530249	-0.631515023	-0.440699323	0.155504242	-1.487593213	-0.326050922	0.218946756	-0.470253298	-1.346274987	1.005659002	1.106840206	-1.345710065	-0.537374907
195	FALSE	-1.64026247	2.324389744	2.359437581	-1.325914505	1.122062683	0.13587275	0.80293666	-0.924285073	-0.977732872	-1.276304419	-0.220396156	0.031229067	-1.265038603	1.829582133	1.312292973	-0.891417043	-0.795712971	-1.550701939	-1.084114764	-0.360036597	0.616433	0.760467441	-0.637590801	-0.314754067	0.669820755	0.734321109	-0.844058571	-0.981135589	0.765234538	-0.837961369
196	FALSE	1.486323401	-0.351649951	-0.149828672	0.482066948	-0.325886612	-0.093788161	-0.772578103	0.605705831	0.548601618	0.365370649	0.759667811	0.88847669	0.048981042	-1.28465897	-0.623479351	0.69261633	0.530443065	0.141637303	-0.316841936	0.34324166	-0.93630742	0.081368578	-0.022198123	1.180043915	-0.131360693	-0.747366647	0.587631797	0.513075495	0.620251963	-0.444078297
197	TRUE	-0.281547244	0.361063649	0.711780225	0.255388921	0.627576722	-2.173880132	0.824495966	-0.768068527	-0.691024486	1.081819692	0.132801958	-1.910243786	1.378219834	1.095084051	0.463105301	-0.812998709	2.355321143	-0.6905788	1.239285518	2.405825103	-1.272285745	0.109349966	-1.292322838	1.59047707	-0.030795168	0.811949175	-0.902507775	-0.818115458	-0.310588863	0.620528642
198	FALSE	0.775444865	-0.728749636	-0.19794253	-0.685867876	-0.342588759	-0.772587208	0.965370048	-0.877800683	-1.138378697	0.058578156	-0.245615927	-0.436303901	1.088095612	-0.021885214	-0.779566255	-0.922328664	0.334911505	0.072857453	0.936773881	0.723757485	-0.604307761	0.20153277	-0.68334855	0.825479688	0.134694881	0.738640451	-0.584236077	-0.790992259	-0.380134171	0.385928821
199	TRUE	-1.477106556	-0.372672448	-0.330407121	-1.380623545	-0.014208841	-0.853169771	-2.114985843	1.91063296	1.967397549	-1.317268598	0.881775263	2.073994993	1.992969219	2.156984839	-0.02235966	1.964747396	1.114998716	-1.847845603	1.873757655	-0.378758706	-0.275807297	1.415393055	0.595775977	0.762680884	-0.431298814	-2.001221698	1.697923497	1.748918032	2.181520475	0.852884571
200	TRUE	-0.811272341	0.632863931	0.59860139	-0.644620824	0.610204474	0.815786021	-1.169030357	0.992470816	0.879044379	-1.383836688	-1.095339514	1.581544849	1.242437515	1.095395779	0.677092982	1.142322735	0.221685282	-1.256451235	1.154800106	-1.795659847	0.534043903	2.120203864	0.210986184	1.301152821	-0.848920138	-1.160274074	1.147870147	0.802489779	1.543827487	0.382808869
201	TRUE	-0.292701213	0.620780941	0.042039482	0.630270855	1.195950353	0.532438149	-0.59301916	0.48937599	0.622558719	-1.590469654	0.831432523	-1.025617161	0.680815503	-1.648279297	1.377801131	0.6265356	0.708552782	0.564727554	0.024797541	0.839716662	-0.989384838	-0.894577445	0.230109547	0.169043319	-0.245056411	-0.728870848	0.371165898	0.543905767	0.904178905	0.819991652
202	TRUE	0.816225979	-2.213836425	-1.217874838	0.075227529	-1.764465955	-0.184618104	0.75286111	-0.648068039	-0.785664483	-1.634045804	0.55724095	0.978579643	-1.779558807	0.388369591	-1.213960317	-0.737824766	0.320083297	-0.161422084	-0.276636017	0.925911497	-0.485309112	-0.231945794	0.921690134	1.092528916	-0.423637109	0.667117805	-0.569597914	-0.728538342	-0.358569594	-0.99435205
203	FALSE	-0.526718159	0.681990516	-0.596134611	0.37700396	0.837706824	0.933232079	-0.078994378	0.213789808	0.091499612	-1.550148123	0.045452484	0.881121045	0.585276264	-0.96448444	0.797952535	0.187030106	-0.70591534	1.905558648	-0.256643848	-0.622381564	-0.096660305	0.680113496	-0.561162175	1.139185889	0.004771768	0.160271471	0.228638	-0.052028398	-0.839679243	-0.960224839
204	FALSE	-0.16938458	0.250782507	0.21805625	0.545585336	-0.358470793	-1.651491435	0.767472806	-0.631503955	-0.94101916	1.152642875	-0.577347951	-0.480490794	1.442940366	0.130862184	-0.630327804	-0.682536951	-1.427031102	-0.118694205	0.543988291	0.036268975	1.032905626	-0.204699662	0.122115326	0.917936424	0.327912653	0.727901628	-0.044693824	-0.610946511	-0.199179421	1.01145699
205	FALSE	0.143674724	0.028821801	-0.675077301	0.291726477	0.571204858	-0.412835463	0.235274797	-0.202680721	-0.342388553	1.012269549	1.129806855	1.491486544	-1.560828197	0.203153256	0.522950325	-0.22739682	1.089052893	1.903960765	-0.558623664	-0.639670087	0.700408011	0.478111417	0.954404497	-0.470063314	-0.28278586	0.42975434	-0.054367776	-0.367882268	-1.148309941	-0.470777792
206	FALSE	-1.398773895	1.144471019	0.122121475	-2.190702977	-0.037815999	0.987197691	1.135423827	-0.994612089	-1.189211113	-1.215441214	-0.871550479	2.955532146	0.89781596	2.047334088	-0.287608565	-1.229821363	1.140651913	-1.550050142	2.808802345	0.636501659	-0.425217848	1.598586129	0.075295497	0.437351258	0.557752553	1.286666505	-0.944494577	-1.161272318	1.999212994	-0.829086897
207	FALSE	0.357560604	0.608068693	-0.570591494	-0.182515241	-0.289308395	1.190101405	0.016469366	-0.164664099	-0.192635408	1.140586211	-1.306681087	-1.290920081	0.182938606	-0.732975221	-0.517635423	0.067532027	-0.695815278	0.254503999	-0.354977575	-1.25934094	2.877233015	-1.024895516	1.35163688	-2.035283048	-0.155146898	0.157011225	-0.189991388	-0.319314363	-0.284291949	-0.511741814
208	FALSE	0.949823018	-0.824537796	-1.049118953	0.207155053	0.133441745	0.523866162	1.554569454	-1.872709616	-1.877874947	1.044993891	0.033306527	-0.780642838	-1.126510495	-1.635172374	-0.033483433	-1.744068349	-2.210966597	1.051342957	-0.37277886	-3.947400879	1.287672925	-1.291198363	0.589465194	-1.333994228	1.072681972	1.574477455	-1.824495935	-1.845023514	-0.778318791	-0.198343224
209	FALSE	0.534675047	-1.270954938	-1.027341088	0.219748677	-0.474658857	0.134976382	0.367072512	-0.298863903	-0.149911244	0.958083853	0.745072868	0.152681243	0.665116638	-1.253477744	-0.767487212	-0.245569056	-0.927604908	1.260349991	-1.596957284	-0.890332479	2.825987635	0.138846568	1.04100397	0.213316512	-0.69912035	-0.156554652	-0.109693285	0.123868371	-0.470890056	-0.398439441
210	TRUE	-1.364564283	-0.300859389	-0.766085644	0.401720815	1.662070562	-0.232028116	0.423708943	-0.363956622	-0.354832477	1.018609411	1.916386637	0.255721187	0.271691391	-0.823283534	1.728412913	-0.320381989	-2.183468698	0.963978617	-0.256772962	-0.797669125	0.51772814	0.445465201	-0.409670047	-0.226968588	0.018296053	0.133180956	0.070105766	-0.100511574	-0.031177333	-1.16295684
211	FALSE	-0.357606399	1.432487555	1.335957143	0.709229442	1.026726791	-0.41027501	-0.181549375	0.00461515	0.119641655	0.130505999	0.450781063	1.300320674	-1.250542223	2.264040212	1.237410074	0.147109188	-0.437111826	-0.287096632	0.546721858	0.10901211	-0.812214151	1.23251424	0.066517627	-0.514290003	-0.182950983	-0.260629166	-0.155334683	-0.055115862	1.990456466	-0.465384122
212	FALSE	-0.180622298	-0.569815273	-0.657925642	1.127625624	0.66543675	-0.086419596	1.203317817	-1.269915809	-1.21391383	1.087492731	1.986146756	0.314596909	-2.099787842	-0.92948093	0.686795737	-1.431217481	-1.078123316	0.871407484	-0.248691785	-1.415194751	1.112402783	0.703914494	0.897747936	-1.622085798	-0.181765338	0.982131666	-1.106468807	-0.956388177	-1.369160472	-0.345040618
213	FALSE	1.401375622	0.081998325	-0.226442924	0.045193055	-0.094656238	1.435919394	1.228057301	-1.242699998	-1.179648866	0.637139353	-0.693771568	0.226282171	0.115655012	-1.229849977	-0.151875097	-1.402447359	-0.880621461	1.865776237	-1.500966452	-1.01149672	1.839064322	-0.363440153	1.781722237	-1.111892017	0.710727999	0.883387586	-0.908577016	-0.753132635	-0.1798723	-1.435586415
214	TRUE	-0.287040561	-0.015361236	1.140531304	-1.482708191	0.719736341	-1.090011213	0.990437298	-0.771385556	-0.685770055	-0.010023506	0.063649535	2.446882742	0.867161278	2.329868778	0.709013894	-0.997920065	1.489190612	-1.41403081	2.719460943	1.889013273	-1.187158909	1.578898925	-0.739263702	1.666638673	0.611325012	1.017943549	-0.820175014	-0.776511351	0.314844389	1.386993545
215	FALSE	-0.867725697	1.590496508	2.248789561	-0.480108602	1.475609977	0.897047348	1.175952407	-1.128568554	-1.14434052	0.936307658	1.470548022	-0.539409533	0.321455722	-0.16631319	1.598531486	-1.226969768	1.254493838	-1.455905397	0.493607856	0.488302086	-0.355367634	-0.747260198	-1.189366154	0.071746795	0.498070771	0.94161714	-0.665460968	-0.651764194	-0.17738221	1.366612311
216	FALSE	-1.861456552	1.556018923	1.997877213	-0.849229886	0.860012715	0.454217068	0.659984285	-0.472901981	-0.568289458	1.092557427	1.54324438	-1.069829391	1.142934693	0.543965344	0.999932781	-0.541494965	-0.835058041	-0.57603383	0.335749336	-0.989480626	2.05068671	-0.055911743	0.338733902	-1.065904381	0.23135658	0.866243201	-0.756627178	-0.864098292	-0.334813289	-1.406945177
217	FALSE	-0.505077816	1.896240735	0.720247174	-0.317835052	0.097014218	1.394237126	-1.13977908	1.093670123	1.083982796	-1.265758598	0.625175913	1.153249691	-0.531774294	-0.582206641	0.156873397	1.086484674	-1.368225886	1.091799915	-1.466048985	-1.522854821	1.641791057	-0.23915934	0.657756963	-0.678987686	-2.102335773	-1.300976174	1.388265245	1.238140259	-0.636436805	-1.085735464
218	FALSE	0.415307987	0.632987274	-0.719014337	1.530719381	-0.241477422	1.021070232	0.782764558	-0.879386933	-0.875698852	0.882875973	-0.425034938	-0.789851332	-0.924735979	-1.423316439	-0.371395611	-0.849182638	-0.91288352	1.603488766	-0.387156354	-0.901156445	1.040874492	-0.831862229	0.882896041	-1.930852968	0.123050054	0.822759648	-0.934949497	-0.989819106	-1.530822331	-0.405898806
219	FALSE	-1.022328651	0.061096613	0.851302346	-0.339976162	1.661836477	0.01685566	1.113450362	-1.090327452	-0.989594109	0.331890979	-0.619678588	-0.53204451	0.835773928	0.747684702	1.727643403	-1.196325801	0.68006994	0.490392776	0.996085741	0.945941617	-1.150091785	1.646251222	-1.626187796	1.465527074	0.720562552	1.062477422	-1.12840003	-1.005269204	0.527528411	0.478439251
220	FALSE	-0.734215206	-0.342682753	-0.566918681	0.170529747	-0.649394339	-0.939821433	0.158167223	-0.112831604	-0.026665684	-0.232223703	-0.413658853	1.682622973	1.862338865	-0.48958369	-1.006317374	-0.059427876	0.00731396	0.618058256	-0.846888174	-0.350864895	1.005570317	1.55515104	1.173564865	0.540498878	-0.427824622	0.101370267	-0.204629886	-0.122523569	1.034089508	-1.275067347
221	FALSE	0.102859607	-0.440511459	0.317652957	0.113250992	1.090999821	-0.844284634	1.21110455	-1.297003134	-1.544036942	-1.465099749	-0.414329196	2.108900322	0.302800869	-0.067183213	1.044938206	-1.279974468	1.729839995	-1.038811047	0.455319505	0.527159559	0.341852589	0.27214613	-0.793459853	1.025034056	0.840980366	1.019903558	-0.994949396	-1.256292331	0.17004196	1.781834521
222	TRUE	0.621033182	-0.316392057	-0.948126023	-0.538799039	-0.69522338	2.008000421	-0.424318062	0.33947883	0.341393637	-1.206022477	0.751404415	0.991450936	1.118683546	0.954281467	-0.866546096	0.516384539	1.18387916	-0.075794474	1.227688451	1.257920183	-1.29086013	-0.289049945	-0.293159097	1.630007504	-0.669629656	-0.374404891	0.442431011	0.315652993	0.673287633	-0.896928559
223	FALSE	1.118826459	-0.844600463	-0.277301752	1.528861358	-0.965134181	1.396947014	-0.398181889	0.450914537	0.607949013	0.026903736	-1.495301647	0.270440406	0.901616352	-1.262338835	-1.104093895	0.458958242	1.100742066	1.028096929	-1.115629363	-1.508668511	0.821964111	0.811333488	1.289856428	0.335408552	-1.53728039	-0.927073461	0.570378202	0.875561225	-1.531827007	0.875089406
224	TRUE	-0.460864426	1.704338775	1.165383865	-0.89303123	0.683358211	-0.269201472	0.516339191	-0.418475146	-0.316063863	0.788302745	-1.34437733	0.741355068	1.257818631	1.656335301	0.655618509	-0.415839691	-1.383913806	-0.446767358	0.60294676	-0.54780123	0.450803534	1.872216958	-0.495089413	-0.45238688	-0.25377418	0.34004707	-0.323858403	-0.232235816	-0.686663472	1.576484495
225	FALSE	-0.458039879	0.550285679	1.998088487	-0.220943261	1.348674524	-0.719567867	-0.609433462	0.513974532	0.46784695	1.151574475	0.374993448	0.807562074	0.45894063	1.622001575	1.485208374	0.586077235	0.412841216	-1.085486143	0.800177803	-0.02804841	-0.856758364	0.190221122	-1.500458021	1.650245397	0.073951062	-0.414737127	0.249164167	0.203329505	0.107608878	2.219234049
226	FALSE	0.561866912	-1.530790507	-1.129732338	1.028601645	-0.088628671	0.491961051	-1.375451928	1.159854476	1.068472704	0.97778793	-0.047822061	0.285159433	0.20389937	-0.941498193	-0.302505325	1.216102428	0.403621413	1.725656637	-0.372868079	-0.104056764	-0.071104687	-0.795797687	-1.514036084	-1.341736227	-0.56091143	-1.108072802	1.178654413	0.797515781	-1.257655714	-1.162312532
227	FALSE	-1.826672199	1.890555539	2.370836683	-1.607689166	1.651145852	2.085905265	-0.47750754	0.394749026	0.360984937	0.118064354	1.004227065	-0.392118853	0.184349378	0.388119244	1.718554137	0.556552027	-1.221799688	-0.539553618	0.239517978	-1.776599962	0.882907646	0.47129402	-1.166183842	0.550050666	-0.217199015	-0.16113559	0.433388304	0.348904061	0.504978044	-0.684018515
228	FALSE	-1.377121311	1.053438092	2.006782888	-0.62030109	1.351997049	0.102822411	0.612111235	-0.55381049	-0.421389219	0.096236716	0.673793737	-0.966911899	1.59579424	0.712900986	1.535825596	-0.56395787	-0.722084979	0.073741079	0.402816508	-0.369668639	-0.780457928	-0.045578797	-1.47450172	0.655537722	0.8210132	0.703052658	-0.813855551	-0.650464641	0.142863792	-0.50441775
229	FALSE	0.575256363	0.998729154	-0.638084516	-0.83341172	0.185538714	0.371875083	0.936421657	-0.883727218	-1.016671853	1.094374372	-0.265363758	0.741355068	0.067858306	0.906713636	0.238224725	-1.007062731	-0.705865072	1.442501092	0.866629862	-0.995463808	1.593785532	0.057432894	1.554818958	-1.058312067	-0.203942064	0.929641307	-0.76209727	-0.761224644	0.104682893	1.512359929
230	FALSE	0.453963993	-0.133946039	0.012730979	0.884368454	-1.287994887	-0.47835257	-1.673164679	1.52642531	1.496245664	-0.301204539	-0.02780915	0.079075453	-0.356140627	1.691321931	-1.159080914	1.499336159	0.298676473	-0.607971613	0.153406654	-0.382941286	0.199458247	-1.106651075	-0.527010747	-0.371847893	-0.762720189	-1.45392903	1.271104253	1.273119041	0.160043196	-0.834512479
231	FALSE	-0.431140758	0.196787102	-0.892398583	0.806450255	-0.411988005	0.494656785	1.375787987	-1.542475527	-1.647313826	-1.420017372	0.01237658	0.218922296	-0.09562435	1.675877396	-0.644186073	-1.562545263	-0.559468969	0.248680522	1.391246342	-0.253770694	0.017945199	0.527539001	0.643958685	-0.453888689	0.893803156	1.305972634	-1.336712756	-1.514834633	-1.383889845	-0.288786129
232	FALSE	-0.477093122	0.479299341	0.971627262	-0.155566785	-0.74609861	-0.213333484	-0.497223165	0.442890884	0.30824334	0.816617743	-0.978479448	-0.823002597	0.622857745	-1.954202798	-1.081783914	0.553515021	-1.130082412	-0.563200521	-0.937892558	-1.084906916	1.031771021	-1.459340043	0.794506094	-1.943060463	-0.659928979	-0.400161511	0.510523001	0.316965194	-0.692115637	-1.340364556
233	TRUE	-2.232653464	2.342948198	2.381199802	0.042661469	1.662087126	-1.360233318	0.022783314	-0.068164153	0.038019222	0.880811949	0.550459913	1.138541613	-0.983341241	1.035374703	1.728473715	-0.02860898	1.486195798	-1.446259302	0.831410643	1.531878524	-0.712614953	1.978776819	-1.297906538	0.743353615	0.222598546	0.014625613	-0.21719921	-0.097923717	2.284322432	0.535191374
234	FALSE	-0.137600552	1.500724099	1.787304581	-0.499944199	1.586788604	1.113076048	-0.660864085	0.893237886	0.907221769	0.953925933	0.569629974	1.939876279	-0.923707243	-1.140959645	1.674568852	0.673848958	0.856379116	-0.559779847	-1.558126793	1.380321376	-0.747225832	0.782596079	-1.421070815	1.44746712	0.522907625	-0.833397805	1.033151196	1.0173347	0.333910974	-0.802103146
235	TRUE	1.27882466	-1.17308018	-0.887786209	0.018650068	-0.036278911	0.09071316	0.206982096	-0.19749348	-0.081025054	0.325866116	-0.632517751	0.550069263	-0.83113817	-0.6458367	-0.633772068	-0.152503285	-1.021258183	1.851493786	-0.65445379	-0.608986265	0.738454586	-1.153074389	0.254403094	-1.618799647	-0.652188134	0.101314816	-0.338774308	-0.19521948	-1.511127262	-0.302880739
236	TRUE	-0.92770727	1.06272666	1.356878044	-0.452910314	1.283180672	-1.041975865	-1.942848422	2.242575598	2.49218964	-1.084017243	1.274473837	-0.653574029	1.097828071	0.307412206	1.409904213	1.916472159	0.413934488	-0.028892117	0.043039223	1.194235053	-0.56211077	0.862911652	-0.557494796	0.272041598	-0.627708535	-2.001203128	1.971856722	2.538323676	1.075982449	1.648396066
237	FALSE	-0.585525697	-0.138726324	-0.027030997	0.087850761	1.662087126	-0.682702294	0.863848237	-0.697176212	-0.575123825	-0.086705717	1.086991095	0.034909632	-1.204373284	-0.460581771	1.728473715	-0.831457126	2.288898405	-0.512249533	0.896135604	1.982690344	-3.896039711	1.128829928	-1.490855013	0.845692365	0.425813405	0.292598769	-0.339594513	-0.062268265	0.833423151	-0.050389335
238	FALSE	0.792050794	-0.891309725	-0.57821584	-0.822999369	1.635741186	0.38323816	-0.083253255	0.126351067	0.30979153	1.10167588	0.726515421	-0.996143425	-0.290890221	-0.086506179	1.688879165	0.229320011	0.68336909	0.491879613	0.39356781	2.458997628	-1.255872788	0.81713294	-1.454269046	1.744225792	0.535400428	-0.513903788	0.16554866	0.440888303	0.626393147	0.401101875
239	FALSE	-1.43681643	1.291698874	0.875931258	0.616240521	0.493377849	-1.165549385	-1.916795524	2.101260947	2.355017152	0.918991007	-0.25426591	0.859053835	-1.254631049	-0.643147954	0.378565995	1.805541121	-0.044735339	-0.178482813	-1.341384164	-0.685697834	0.464466755	-0.393843194	1.190752704	-0.518056257	-0.938263367	-1.750328385	1.60071339	2.08351581	-0.285903531	-0.933676882
240	FALSE	0.669212227	1.059108482	1.755426863	0.847912571	1.057089028	-0.386100883	-1.506744851	1.041017764	0.917905631	0.348159459	0.376751091	0.056992763	-0.704543961	-0.548871567	1.216544897	1.280214765	1.651142829	-1.339379214	-0.339651712	1.232110144	-1.10708247	-0.276659526	-0.987490193	0.73679939	-0.041477657	-1.130722962	0.841524065	0.64318234	0.035110993	-0.745523966
241	FALSE	0.308194703	-0.775376388	-1.035519291	0.47201161	0.194898976	1.291943169	-1.950087254	1.918165631	1.997881472	0.10950401	1.373796988	0.505921892	1.567766834	-0.551762754	0.073710898	1.888449283	-1.733017481	1.872968249	-1.068591637	-0.283171847	1.051788263	-1.010305866	-0.518945952	0.719720803	0.145654887	-2.031505088	1.890507603	2.067629246	-1.097033972	-0.050000828
242	TRUE	1.667914368	-1.445900728	-0.588435391	-0.705528676	-1.764465955	0.66384738	-2.068112011	1.927601143	2.04176228	-1.547663709	-0.007309112	-0.598331583	0.548549185	-0.841852375	-1.213960317	1.874254496	1.451343771	0.938174887	-0.624126809	1.709046461	-1.023915952	-0.574302352	-1.190409845	0.4734462	-0.33584728	-2.054920233	1.727570971	2.003739498	-0.118964236	1.571687111
243	FALSE	1.677537735	-1.429122247	-1.034573963	2.255999851	-1.557825037	0.05967902	-0.202182994	0.194919916	0.327517235	-1.097587315	-1.521653679	0.520637871	-1.661630816	0.102783226	-1.207721147	0.204504643	0.650314494	0.550400422	-0.717683074	-0.82550065	-0.531362551	-0.424343757	0.265916387	-0.907154159	-0.705259454	-0.830358056	0.430672126	0.649300462	-0.930328973	-0.924580842
244	FALSE	1.35468462	-0.566002881	-0.53944134	0.07310118	-0.670969492	0.764745744	1.000060851	-0.929980841	-0.852828246	0.954157338	-1.265428499	-0.303754262	-0.423518306	-0.510069491	-0.902764617	-1.034412698	-0.017396588	1.129819804	-0.388259791	0.03305149	0.046839461	-1.003436392	-0.735871932	-1.120187106	0.24336674	0.704554372	-0.725728693	-0.54664284	-0.370233077	-1.571142296
245	FALSE	-0.660968447	0.586288821	0.760605348	-0.186042941	0.269564005	0.785582208	-0.011831109	0.103326483	0.046967726	-1.346409975	-0.75501804	0.984095929	-1.225677745	-0.94037618	0.260898209	0.083348406	-0.194851988	0.462577919	-0.437074257	-0.472929383	-0.193072485	-1.006215761	-0.178243009	-0.492475429	0.271109994	0.304490294	-0.042281131	-0.238444762	-0.34471841	1.450792254
246	FALSE	-1.514032196	1.554800125	1.023628176	0.316442766	0.745028813	0.721566006	0.941246153	-0.94763609	-1.038408834	0.995559767	1.765277453	-0.627793856	0.060615041	0.339229609	0.884099866	-0.977119891	-0.745865525	1.019286583	0.093719851	-1.035533903	1.760551823	-0.675565593	1.310386713	-1.888538688	0.251221979	0.74942928	-0.557513178	-0.841021098	-0.453971363	-0.628012294
247	FALSE	1.61545368	-1.611249966	-1.133054784	0.412523515	-1.764465955	1.083432133	1.607247691	-2.005405941	-2.005090468	-1.572134053	0.008132253	-0.554139735	-1.817316411	0.863101999	-1.213960317	-1.707767064	-0.056959174	0.853252864	0.389405458	-0.270026937	0.321355047	-0.435592751	0.893290993	-0.061192243	2.820318633	1.754984148	-2.257950816	-2.246249451	-1.461915168	-0.642643381
248	FALSE	0.377636587	0.437754661	-0.249738299	0.479865608	-1.764465955	0.507131588	-0.133116481	0.093217959	-0.049885774	1.030187456	-1.375606862	-0.981406881	-0.154791522	-1.13801358	-1.213960317	0.222576554	-1.01526147	0.127162587	-0.797184704	-1.069281336	2.782467853	-2.00735842	1.416921001	-1.990761284	0.603926094	0.221604964	-0.039052993	-0.31110756	-1.493240826	-0.737658334
249	FALSE	1.09189126	-0.533119471	-1.067055107	0.078504467	-0.268989773	0.75332194	-0.934352849	0.75956025	0.150757811	-0.101390057	-1.408960982	-0.966670553	0.200278339	-0.811802322	-0.398362898	0.911909735	-0.575210626	1.234050466	-0.565322911	-0.512606094	0.167270965	0.613838497	-0.721980069	-1.25315247	-1.570947217	0.03577806	0.326578678	-0.172286449	-0.777475511	-0.122865381
250	FALSE	-0.528111625	0.102523599	-0.539762651	1.7379512	0.856372968	-0.677445219	1.608583696	-2.000900345	-1.994364637	-1.351407049	-1.176952867	0.476489368	-0.564134589	-0.509254278	0.934388794	-1.75973572	1.217109077	-0.4772265	-0.284894481	1.565356263	-1.378968609	-1.212466571	-0.744206828	1.471735225	3.094540818	1.754100542	-2.261795075	-2.253778708	-0.754307148	-0.433043759
251	TRUE	-0.50334222	1.270971343	2.365260806	-1.876415567	0.601624666	2.1301857	0.52681396	-0.399386219	-0.401194658	-0.124431644	0.600724297	0.012826059	0.92891833	2.232942109	0.845480311	-0.369653777	0.686899926	-1.651725754	2.080094184	-0.487531161	0.225053776	-0.100537435	-0.161144951	-0.821506025	-0.858651763	0.657722459	0.284664153	0.166803741	2.055612098	1.493227644
252	FALSE	0.686816865	-1.108461579	-1.187693616	-0.267013731	0.612175608	-0.701982463	1.608668132	-2.002770675	-1.996102694	-1.483976886	-0.604451768	1.550300868	0.36826209	0.194055478	0.261908593	-1.759937982	1.401228708	0.511343976	0.674481595	2.104160654	-1.208905093	0.09974261	-0.663779065	1.605811805	2.790194813	1.756372123	-2.256059003	-2.253843875	-0.931538177	-1.062583101
253	FALSE	0.175368225	0.034919938	0.03551652	1.185269183	0.427361187	-1.421754921	1.601659986	-1.984125064	-1.973485226	0.467153162	0.880474688	1.506190386	-0.38916376	-1.014709733	0.267435109	-1.758739267	-0.43742971	-0.480890518	-1.489167599	0.228269076	-0.38684823	-0.895833554	-0.39300003	0.336778937	2.996394143	1.753265492	-2.243245522	-2.241749789	-1.344523753	-1.15088576
254	TRUE	0.544570921	0.020345413	0.978946421	0.014091684	0.922142529	-0.340127964	1.608406571	-1.996337478	-1.986495571	-0.792867971	0.802310803	0.608929794	-0.289884114	0.535247716	0.927081052	-1.760102215	0.482729848	-0.609690858	0.597140919	1.024868838	-1.175273318	-0.900393134	-0.944937519	0.60153076	3.101524999	1.754505026	-2.25651677	-2.250426843	0.025621218	1.414900286
255	FALSE	1.130920192	-0.746437904	-0.984440706	-0.896707007	-0.590616658	0.196019775	1.608321211	-1.997179467	-1.998180474	1.135785938	-1.582115639	-0.892992138	1.05655164	1.001910131	-0.967113388	-1.759509253	-1.364292518	1.104507391	-0.270628683	-1.069092474	1.169545505	-0.401530952	0.155735687	-1.020739095	3.288544348	1.755349741	-2.25995524	-2.247731718	-0.333528115	0.708796268
256	FALSE	0.456786579	0.172576898	-0.343903424	0.921189348	-0.574788367	-1.002288584	1.608111512	-2.003537611	-2.005502958	0.99644669	-0.579776	-0.215396962	-2.179127515	-1.490691297	-1.041215417	-1.760340187	0.522917497	1.339108127	-0.723449277	0.308528517	0.008734303	0.936751279	0.52372687	0.052424978	3.183401488	1.755778432	-2.256178431	-2.25661247	0.211719556	-0.755356425
257	TRUE	0.664461178	-0.144493608	-1.045687466	0.871321512	-0.112920824	-0.340741349	1.605632779	-1.996757813	-1.998723151	-1.558382612	-0.03614048	3.219724292	0.57158557	0.133682355	-0.283082149	-1.759401855	0.300138872	1.526014613	-0.918858451	-0.364412341	0.131421193	-0.110083573	1.161297509	-0.796420895	2.900213137	1.755299503	-2.24935036	-2.237598216	-0.105314017	-1.082233169
258	FALSE	1.6781646	-2.040773688	-1.151085985	0.75951419	-1.764465955	-0.069256405	1.60753949	-1.995505078	-1.989916167	-1.489777445	-1.446531313	1.462078337	-0.089057051	-1.073580621	-1.213960317	-1.760064312	0.996399456	0.985921813	-1.369305398	-0.571419216	-0.235315701	-1.041993965	0.860824513	0.218186219	2.882851003	1.755529743	-2.25465926	-2.247063547	-0.203705727	-0.162628479
259	FALSE	1.333205524	-0.694497341	-0.739775618	0.34797369	-0.290243537	-0.375835561	-1.725493244	1.493971535	1.612419094	0.890761944	0.364054359	0.726641892	-0.748396568	-1.962030883	-0.588376634	1.485830224	-0.4979786	1.189622751	-1.280488715	-1.092241025	0.377498386	-0.001931108	1.481712527	-1.074156857	-0.636665401	-1.934659063	1.559655973	1.73108993	-0.73425499	-1.237909697
260	FALSE	0.240439653	-0.7517692	-0.46304165	-0.064466902	-1.345566573	0.864974766	-0.65996934	0.700884626	0.585212341	-1.849132835	0.1479972	-0.495220169	-0.043803182	-0.289559935	-1.165040303	0.680024284	-1.747854404	0.04005564	-0.969796743	-0.009333071	-0.433208563	-1.320845382	0.277086745	-1.014465679	0.313574586	-1.10022772	1.03769123	0.884558628	-0.788121892	-0.810763981
261	FALSE	0.111778766	-0.898636367	-0.472766437	0.691223663	0.561871896	-0.718520031	1.209668355	-1.197284645	-1.119893735	-0.837759978	1.370775565	0.354546547	0.661282823	-1.463854091	0.365226863	-1.357109366	0.983495783	-0.43057001	1.173052563	1.286629632	-0.988502257	0.45018984	-1.697242285	-0.321451982	0.469344898	0.805696168	-0.820014955	-0.635756514	-1.173971899	0.196388501
262	FALSE	1.017364454	-1.561879924	-0.672649691	1.097021099	-1.764465955	-0.276944188	1.090878856	-1.034892707	-0.970938158	-1.267525014	-1.564830937	0.564784677	-0.887807914	-0.508237021	-1.213960317	-1.2075132	1.152307794	-0.076786278	-0.56278942	0.744420392	-0.028136933	0.056647843	0.720949294	0.653522723	-1.046521115	0.752437029	-0.74111422	-0.613128029	0.808183199	-0.036150797
263	FALSE	-0.968211157	-0.028266511	0.920884739	0.301199903	-0.626701315	0.935940915	1.009278836	-0.817341718	-0.69496076	0.962627726	-0.360727506	-1.320402596	0.154586105	0.111593534	-0.947604024	-1.013065078	1.465862175	-0.867964969	0.012513796	2.04722252	-0.942698504	-1.586106923	-0.165151054	1.84893117	-0.054342464	0.868512985	-0.834701121	-0.596303359	0.346841413	-0.765928655
264	FALSE	0.373512867	-0.854532154	-0.915404885	1.696032971	-1.450434382	0.291385306	0.770232407	-0.663187958	-0.616045096	1.069631568	-1.518766529	0.034909632	0.677801992	-1.266551837	-1.201518142	-0.752594985	-1.567344251	0.816653287	-0.846260153	-0.965660985	0.582724517	-0.706854267	0.681610329	-0.88941584	0.090809282	0.578595118	-0.507172588	-0.47681151	-0.251639839	-1.155994456
265	TRUE	0.680703789	-0.189495564	0.253655125	-0.642618148	0.006183983	0.904447009	0.019085371	0.471143359	0.537015829	0.950022019	1.791901547	-0.767751085	0.371580019	-1.079158189	-0.136881601	0.341260832	-1.040464059	0.56000183	0.372587544	-0.96903619	0.77643342	-0.797069654	-1.461314028	-1.56397988	-0.107862144	-0.848431383	1.194812461	1.200548201	1.112536802	0.239338946
266	FALSE	-0.082469386	-0.984200522	-0.660394037	1.407263324	-1.208819201	1.523308291	0.920531318	-0.723687299	-0.730627482	0.044884253	1.804021148	-1.143520796	0.249163594	-0.133706037	-1.195350952	-0.887742254	-0.113004051	0.057360686	-0.273703714	-0.377731539	0.522044481	-0.883825617	-0.089715909	-1.545905448	0.550717148	0.727787659	-0.187100701	-0.357570115	-0.835242667	-0.147666673
267	FALSE	-0.159217552	-1.408310852	-1.072833645	-0.372929221	0.079476301	-0.986894862	0.378444799	-0.230030394	-0.054711215	-1.287339947	0.648182986	2.454229226	-0.661187434	0.496966462	-0.29674182	-0.334903978	1.358581029	-0.738308263	0.467539693	2.024016635	-1.023386852	0.792569634	-0.404367087	1.190328296	-0.1215435	0.161956833	-0.299441976	0.01867476	1.859637288	-0.142676365
268	FALSE	-0.391890439	0.089022794	0.1367398	1.926062698	-0.119687311	0.080462637	0.254257211	-0.182551087	-0.249261064	-1.238672189	1.530640185	-0.023980881	0.390271518	-0.03483546	-0.549922967	-0.123958925	0.071975485	-0.349900938	1.065509968	0.561724807	-0.823541017	-0.075298844	-1.560522392	0.589068114	-0.003797972	-0.015329187	0.195971798	0.066312345	0.361351981	0.206219365
269	FALSE	0.895211783	0.25871505	1.365163647	0.389792146	0.077840259	-0.382559046	-0.349728593	0.412345908	0.527821801	0.973053598	0.454758752	0.402904743	-0.565749143	-0.729483904	-0.012966614	0.421385652	-0.3340387	-0.827662326	0.823343149	0.524361168	-0.600565137	0.096390175	-0.159222649	0.942768823	-1.191066743	-0.690897219	0.565315169	0.709242556	0.753359821	0.106309103
270	FALSE	1.648259195	-0.591519442	0.095091969	0.313008948	-0.280000361	-0.502317878	1.610175528	-2.003812355	-2.012622286	0.126859721	-0.545728295	1.123833355	-0.747846903	1.247575799	-0.771496133	-1.760006492	-0.667018413	1.324618636	-0.386949523	-1.114109062	-0.040977026	-0.351377582	3.152508073	-1.377236216	2.979556864	1.755401794	-2.26145877	-2.250405342	-1.2351182	-0.486813984
271	FALSE	-0.114568668	-0.151649693	-0.581727878	0.558871739	1.430102165	-0.736029839	1.358291171	-1.462307822	-1.395311094	0.897726834	-0.519387814	0.638358936	-0.266058546	1.586382356	1.534796145	-1.574454072	1.63481407	0.065774843	0.281732517	-0.044463141	-0.895708057	0.232817226	-0.490591347	-0.276798868	-0.299516285	0.83397337	-0.870162501	-0.683633902	-0.245318991	-0.06199364
272	FALSE	0.264646509	-1.518538674	-0.850032036	1.335034817	-1.764465955	-1.609802888	0.889055363	-0.741767115	-0.580022147	-1.20181865	-0.370471194	2.092366336	0.126545691	1.026359749	-1.213960317	-0.91257363	2.35976322	-1.19903243	1.238163311	1.973131497	-1.356563724	0.512119676	-1.425038788	1.668951176	-0.202527861	0.709196673	-0.738340639	-0.497605419	0.777111488	0.077588787
273	FALSE	1.753879701	-0.161738268	-1.067512158	-1.086960054	-0.547802746	2.316927472	0.156413964	-0.098997722	-0.350124515	-0.186074636	0.001552121	0.542711486	-0.668009763	1.16838847	-0.743791819	-0.055788584	-1.311565152	0.780481528	1.250174978	-0.549467594	0.569963546	0.811521033	0.690513518	-0.59753086	-4.097612442	-0.014444143	0.804588427	0.081223355	0.433235555	0.404347085
274	FALSE	0.561021294	-1.347845562	-0.997907202	2.341510434	-1.764465955	0.636819617	1.140860241	-1.034686086	-0.926782698	1.092018921	-0.061135811	-0.495220169	0.613747837	-0.197653491	-1.213960317	-1.200063631	-0.050732112	0.347779282	-0.361132538	-0.858468573	1.636958967	-0.905215361	1.254251591	-2.04982461	0.88487533	0.774531042	-0.74484283	-0.556575479	-0.846593888	0.748130386
275	TRUE	0.333133597	1.054221306	2.048572752	0.833924974	-0.06665374	-0.491232842	1.603980595	-2.007342871	-2.009823695	1.054643798	1.572090427	1.05028937	-0.336044253	-0.943346941	-0.163326734	-1.758910345	-1.302634781	0.014780064	-0.864570872	0.02777296	0.050473668	0.492279322	0.629488752	0.370809145	2.879445504	1.754048777	-2.267554961	-2.258717323	-0.127967059	-0.158370571
276	FALSE	-1.17506607	-1.050118982	-0.327076138	-0.759900735	-0.652837296	0.531367632	1.604036687	-2.012820434	-2.022464648	0.855695626	-1.15919971	0.071714605	-0.014655252	0.013012459	-0.875473985	-1.759780506	1.033007826	-1.241464874	0.218724508	0.574771039	-0.934359567	-0.396617655	-0.731555295	-0.018615821	2.877599403	1.753915324	-2.250519403	-2.253620379	-0.979040727	-1.014979789
277	FALSE	0.811718554	0.334567866	-0.709484762	0.1485518	0.242674876	-0.306282673	1.609504318	-1.993441603	-1.992621136	-0.348741957	1.600538272	0.998805899	0.013748764	-0.502045793	0.091226183	-1.760131287	-0.404719361	0.768255652	0.711196273	-0.146045413	-0.963861655	0.004530254	-0.773535048	0.162519571	2.884233518	1.754443188	-2.259631494	-2.244078966	-0.343559726	-0.84789454
278	FALSE	0.586058176	-0.185351087	0.765701233	0.32093334	-0.512230807	-1.134712661	1.607174275	-2.003052403	-1.998729096	0.102392267	0.44173213	-0.45103266	1.694175282	-0.909369172	-0.853308212	-1.760416827	-0.400232075	-0.146915971	-0.012879015	1.28381907	-0.328321549	0.352586619	-0.557317384	1.23965173	2.965321041	1.754615444	-2.257365502	-2.250499812	0.225347067	-0.519936774
279	FALSE	-0.727355383	1.115699123	2.115270067	0.173865892	1.361281947	-0.18555772	1.602860364	-1.998272006	-1.981679185	0.835527059	-0.54948607	0.954675443	0.160662971	0.371193101	1.502116927	-1.759207503	0.973723267	-0.946488932	-0.015066464	1.83226013	-1.321636819	1.551123883	-1.35954895	1.573716391	3.032274884	1.755140388	-2.247006234	-2.231973287	1.417802836	1.992600821
280	FALSE	-0.240859205	0.666107387	1.210410897	0.140284628	-0.025096951	-1.315649764	-0.492276308	0.313368301	0.200237772	0.951982115	-1.168147238	1.020870515	-0.373689276	-1.391254864	-0.166217936	1.314133838	-1.066456918	0.243347778	-0.973851139	0.4848516	0.308508367	-1.098530535	0.383530685	0.822094941	-1.417236488	-0.899533067	1.028766703	0.695872901	0.535132881	-0.769848712
281	TRUE	-1.016980866	1.118515408	1.156221274	-0.353541512	1.66201066	-0.35238826	-0.738689977	0.646646566	0.822133842	1.012643551	1.569538634	-0.193308769	-0.289014006	0.188283636	1.728223549	0.704400543	-0.616938743	0.24073094	1.201866944	1.173722621	-0.905437001	0.354767621	-1.219180924	0.515583884	-1.746932384	-1.605464686	1.098893795	1.39469283	0.617657786	1.248581323
282	FALSE	-1.744267049	-0.188297084	-0.830819263	-1.704434118	0.543131206	0.388415092	1.607425413	-2.003727294	-2.019428903	-0.935888131	1.601363248	0.859053835	0.489778678	1.758594444	0.734617308	-1.76070782	1.80471835	-1.845450738	-0.119764127	0.988920127	-0.976467732	0.89040762	0.029882878	1.311558382	3.002606542	1.754450736	-2.254608079	-2.246348387	2.306195559	-0.450358589
283	FALSE	-1.843857262	1.69369021	1.888347903	0.435264372	1.662087126	-1.343869424	0.210149699	0.109232484	0.302034759	-1.299985155	0.733745748	-0.789851332	1.236384493	0.200608734	1.728473715	0.018007255	0.239202862	-0.66531747	1.795449063	0.839193572	-0.787750567	1.321086423	-0.927771309	0.795790454	0.213113033	-0.090069995	0.216514345	0.524353526	1.763644675	-0.593375292
284	TRUE	-0.613780595	1.624308014	1.012670455	-0.175155904	0.251533152	-0.803232003	-0.812492544	0.800419956	0.929877434	-1.042583042	0.294125976	1.506190386	0.328700053	1.872950118	0.38917295	0.783404935	0.859419795	-0.802146693	0.073334476	-1.74200731	-0.501776047	-0.756203807	-0.416707771	0.549730682	-1.172824587	-1.101166554	0.792636845	1.017773573	1.827601549	-1.188802156
285	FALSE	-1.310508358	2.431677946	2.065527436	-2.062598995	1.182029428	0.406995617	1.608895399	-2.006111464	-2.012996422	0.386827428	0.887816752	-0.92246286	0.859584734	1.161095919	1.35688026	-1.760282476	-0.823011522	-1.79206914	1.518455968	1.510926713	-0.552093739	-1.019343268	-1.411460761	1.563931063	3.080938507	1.754550809	-2.264481574	-2.249302293	2.310790421	-0.257994753
286	FALSE	1.145453547	-2.451136379	-1.374254106	-0.088758513	-1.764465955	1.268260519	-2.111331088	2.015743814	1.902686757	-1.388295657	0.545886185	1.329732742	0.243694604	0.853761551	-1.213960317	1.92644731	-0.213525395	0.69686173	0.034771028	-0.559916477	0.955922451	0.071802336	1.596194041	-1.018287372	-1.188653108	-2.349583684	2.559640902	2.416882153	0.611694403	-0.922840892
287	FALSE	-0.572110449	-0.530534956	-0.769352982	-0.414053185	0.682401576	-1.158777079	0.855897894	-0.665460518	-0.5312587	0.94859295	0.517292978	-1.261438456	0.245426786	-0.743261837	0.797259641	-0.802230726	1.00848267	-0.001254827	0.598106727	0.751743852	-0.824953993	-0.510963127	-0.613623825	-0.104887798	0.736623202	0.718892992	-0.669233054	-0.41737459	1.556604208	-1.492410917
288	FALSE	-1.725094163	1.142950135	2.012290656	-1.011037811	0.550867767	0.652832767	-0.46503561	0.668836226	0.84189004	-1.520375775	-0.431958174	0.292518874	0.610711431	1.396242585	0.710499179	0.592615997	0.909912359	-1.234352727	-0.253485462	0.715236858	-0.765216626	1.442259671	-1.709772635	1.032924719	-1.045221146	0.002784375	0.085168693	0.285080563	2.310443272	0.245051665
289	FALSE	-0.938791743	0.819260831	0.773079925	2.241941124	0.659408485	-1.053257282	0.544847368	-0.439198005	-0.35790335	-0.147366977	-0.179736709	2.042763112	-1.108692215	-1.260500148	0.688355888	-0.530743034	0.676387515	-0.557094779	-1.3895373	0.271052791	-0.576434671	0.811418805	-0.585909425	1.08576677	-0.973225822	0.26879044	-0.332225682	-0.225697049	-0.236870639	0.609961272
290	TRUE	0.76858244	-0.096419607	-0.828433946	0.186281778	0.018559637	-0.455781139	1.383296673	-1.559276523	-1.567442589	1.105283284	1.099346849	-0.141771406	-0.759071206	-0.337256764	-0.090205922	-1.62544362	1.36226564	0.421110623	-0.450668964	-0.669059131	0.079879501	2.25528212	-0.86066013	0.71353946	0.040335301	1.014887448	-1.127499717	-1.015134589	1.081100976	-0.021500517
291	FALSE	0.034875045	-1.154011054	-0.815653195	1.851846108	-1.764465955	0.278452652	0.183566893	-0.19233717	-0.101489881	1.175197606	-1.369243312	0.255721187	-0.892761832	-0.703228683	-1.213960317	-0.199116693	0.929410823	0.833314234	-1.024749624	-0.901095148	1.537147312	-0.400946688	1.434619118	-0.752863989	-0.016557175	-0.109852393	-0.102276071	-0.011084546	-1.068645969	-0.774119654
292	FALSE	1.691414105	0.518984872	-0.12946141	0.094934648	-0.363795728	0.525936976	0.120846089	-0.001165801	-0.00118886	-1.518155511	0.64927603	0.034909632	0.836704308	-0.547540424	-0.613305571	0.006490063	1.171173657	1.018367856	-0.495317924	-0.480821346	0.274639254	-0.616219211	0.613915765	-0.793678642	-0.035023074	-0.028740353	0.201740916	0.168608814	0.303976037	-0.876977442
293	FALSE	1.081563185	-1.080061183	-0.577937814	0.410630783	-1.216284235	-1.242574182	0.760728001	-0.658857577	-0.522478361	-0.070436104	1.758847045	1.0944163	0.513863764	-0.836467515	-1.159080914	-0.74416744	0.92949387	-0.178818397	-0.129537694	1.127773451	-0.781729184	1.097384027	-0.839334171	0.61823842	0.437044547	0.392818718	-0.512467671	-0.313225184	0.393956194	-0.167533133
294	FALSE	0.899224885	0.952633791	-0.092825981	0.123196716	0.104009494	-0.287245272	0.841471703	-0.741771791	-0.724390313	0.524156745	-0.803788614	0.137960475	-0.590398946	-0.296960372	0.009212124	-0.879931413	0.439580508	0.528041703	-1.066557218	0.681859127	-0.989413157	-0.462448266	-1.28206551	0.751551277	0.702821597	0.571173175	-0.544220588	-0.44825808	0.145501303	0.386195005
295	FALSE	0.694706229	-1.558407157	-0.998357783	1.337627585	-0.708061223	-0.789219422	1.205668711	-1.247888195	-1.179253762	-0.7198501	0.418091083	0.726641892	-1.321333399	-1.55165476	-1.012460805	-1.390577939	-1.108429478	0.260971507	-1.047570962	0.671059429	-0.475712542	-0.139920297	0.3674123	0.944519343	0.676565948	0.78408184	-0.919869662	-0.717997603	-0.467887107	-0.575031323
296	FALSE	0.610932014	-1.423278954	-0.907934787	0.964070713	-1.764465955	-0.734588205	-0.634216988	0.430028962	0.595228581	0.899158442	-0.460794786	-0.760384442	-0.749278517	-2.042963681	-1.213960317	0.538625417	0.371134398	0.215667357	-0.889138212	0.788917905	-0.461326131	-1.384597905	0.457021906	0.061147006	0.283875994	-0.889681143	0.331684111	0.564164948	-0.911881197	-2.077653764
297	FALSE	0.438782795	-0.601896177	-0.955083268	1.760366345	-1.586765083	-0.310809452	-1.002732389	0.889667686	0.985805493	-1.783753043	1.06612714	0.270440406	-1.977652894	-1.181283943	-1.192280679	0.913405413	-1.489671095	1.152140189	-0.848250898	-0.37323318	1.709846505	0.048332004	1.134593175	0.455102124	-0.357004954	-0.733206589	0.559065901	0.675581882	-1.166569833	0.222075671
298	TRUE	-0.865164088	1.265679932	0.404082733	-0.332158821	1.662083439	-1.446164927	-1.008478359	0.92119898	0.950654137	-1.178661375	0.876913583	-0.022140505	-0.320921401	0.451133187	1.728460207	0.895294349	0.981975169	-0.832083774	1.819759438	1.976211314	-1.0270822	0.964094326	-1.021934664	1.087298574	-0.482650839	-1.246596628	1.071288088	1.128112787	1.241394257	-0.726076227
299	FALSE	-1.113545763	-0.187528555	-0.839140488	2.566259635	0.230177578	0.529288004	-0.970396639	0.850155798	0.851210373	-0.089588864	-1.522441539	-0.554139735	-1.281087452	0.423903329	-0.184798306	0.865152004	-0.971649421	-0.217940835	0.467868906	-1.211029647	1.157245939	-1.424622467	0.403812798	-1.339450715	-0.736091942	-1.514750646	1.342012045	1.285316718	0.097714162	-0.002990098
300	FALSE	-0.985719589	-0.795046064	-0.626414638	-0.682771321	-1.144361646	0.05525977	-0.964854221	0.810212678	0.810016221	1.007165728	-1.283847451	-0.789851332	-1.538700574	-1.285615088	-1.168032656	0.881146731	-1.345535288	-0.040591527	0.72389528	0.187628394	-0.545089365	-2.240758615	0.930774137	1.390774072	-0.356700839	-1.260171253	1.034870035	0.976847567	-1.228276752	0.726379446
301	FALSE	-1.492986381	0.94231171	0.234152276	0.384514068	1.543369479	0.170957614	-0.932430625	1.037433859	1.156615807	1.112803667	1.508682584	-1.261438456	0.131585796	-1.087198077	1.609796564	0.94733908	-0.748827925	-0.288398195	-0.827174325	0.635308402	-0.416930073	-1.268310642	-0.507309016	0.821487941	0.416537537	-0.709375713	0.573884642	0.786536245	0.196680278	-0.014227645
302	TRUE	0.826908971	-1.336742092	-0.978858932	-0.869660229	-0.68394337	-0.20345719	-0.614529248	0.562395445	0.547139922	0.964222296	0.759785176	-1.984000113	0.984420711	-1.821823688	-1.054560098	0.644570826	0.252914857	0.067178458	0.121090829	0.399309077	-0.994565997	-1.534049764	-0.241398675	-0.774397507	-1.292461709	-1.10596286	0.909471956	0.843035802	-0.754402232	1.192162096
303	FALSE	-0.599700429	-1.05122964	-0.745300885	-1.569713105	-1.557825037	0.541050778	-0.933863007	1.127249818	1.292136049	0.764446509	-3.067476991	-5.221178252	-0.910512287	0.168711062	-1.207721147	0.978828599	0.846544025	0.380492598	0.537728249	0.244443821	1.962647097	-2.338198379	-1.294644437	-0.356689006	-0.015356269	-0.795323571	0.743375982	0.989915868	-1.55680549	-0.299716959
304	TRUE	0.401997418	0.012708323	0.323525358	-1.310812422	1.661895036	-1.159195451	-0.205489058	0.459298132	0.623029625	-0.248732049	1.278851363	0.211562372	-1.041223239	-0.41430389	1.727874449	0.454541895	1.730906199	-0.052032983	1.640310583	2.302780121	-1.524966984	0.478856453	-1.485219379	1.540001457	-4.94267733	-0.370523322	0.627857647	0.675084909	0.779253404	0.587877515
305	FALSE	1.357372296	-2.428174607	-1.359349055	0.845472485	-1.764465955	1.627070398	0.745559048	-0.45304079	-0.378066441	1.040039397	-1.514154672	-1.85124299	-0.308113812	-1.314688546	-1.213960317	-0.608768504	0.326645557	1.765191395	-0.918023308	-0.855901382	3.05233798	-2.51285996	1.341947606	-1.706992918	0.815794305	0.430875224	-0.263918171	-0.031770822	-1.301437026	-0.724715681
306	TRUE	-0.758156074	1.998255548	2.102821394	-1.272825794	0.961983767	0.579389505	-1.190314447	1.109730599	1.004690985	-0.65401677	0.660019676	1.182665313	-0.853625573	1.78935465	1.190756042	1.042044495	0.91112201	-0.669246323	0.756086905	0.825625946	-0.864527172	0.546169659	0.366503923	1.181779334	-0.096036316	-1.252675331	1.408286424	1.12034452	0.202917474	0.817577321
307	FALSE	1.057784729	-0.897391068	-0.792809104	0.151215014	-0.622108933	0.508249007	-0.935638903	0.830704951	0.637843208	1.024101212	-0.339614974	-0.642525305	-0.281156787	-0.110548353	-1.115431799	0.860053691	-1.136010136	0.054739657	1.430414032	0.501479587	-0.020287568	-1.296727083	-0.116022392	-0.718694254	-0.510317042	-1.120101723	1.394083885	0.824505134	-1.236193337	-1.369365769
308	FALSE	-0.335796186	1.428633728	1.944033841	0.470704939	0.250008073	0.09373952	-0.284441301	0.230884499	-0.054771416	1.165937191	-1.149604708	0.137960475	-1.20952602	-1.543216031	0.393198909	0.304653651	0.173392667	-0.047956242	-1.136322063	-0.832556118	0.760008517	0.604318301	1.326364914	0.472403043	-0.048935493	0.395165028	-0.019841742	-0.428312025	-0.625517443	-0.693694523
309	TRUE	0.200807916	0.211265819	0.096237516	-0.741895075	0.642802646	-1.231707494	-0.62690527	0.66657003	0.736016311	0.342232499	-1.140152672	-1.407012652	0.792930327	1.326886829	0.539925094	0.734428678	-0.278218173	0.342343147	-0.919454119	0.825054089	0.054933331	-0.22240807	0.070764655	0.415470871	-0.222693616	-0.925537187	0.699291771	0.832025496	-1.55680549	1.235389031
310	TRUE	0.177225852	-0.416579035	-0.907500249	-0.091080693	-1.268433135	0.302064968	-1.020798426	1.037701167	1.079187225	0.872456638	0.384549383	-0.509949751	1.338668656	-0.823443967	-1.198430091	1.041133729	-1.27369562	0.62164961	-1.185572124	-0.986144872	1.754892339	0.886379703	0.983333522	-1.710675532	0.20232871	-0.877108815	0.753865681	0.893644672	-1.23353596	0.384078036
311	FALSE	-0.81170625	-0.306697427	-0.919527377	-0.458453029	0.291131889	2.908925162	-0.45728433	0.506357587	0.625276366	0.126288369	1.065710889	-1.121412801	0.244696752	-1.500266437	0.114080523	0.56954549	-1.130819349	2.202638809	0.086967884	-0.74846669	0.846093376	-1.448756322	-0.513101716	-1.233072116	-0.084514585	-0.636428537	0.403239966	0.583923609	-0.232034443	-1.183384765
312	TRUE	-1.158413635	1.237199985	0.269539995	-0.361690944	1.441317747	0.491423283	0.787894449	-0.591409609	-0.571736775	-1.447352702	-0.36997738	-0.81931907	0.886407779	1.237733369	1.515517769	-0.682660316	0.482329769	0.928435663	0.900962104	-0.066564903	-0.261911717	-0.473253984	-0.834834619	-0.751012207	-1.265105579	-0.698026092	0.650586902	0.711144615	-0.617423824	0.520150156
313	FALSE	-0.01267089	-0.865106398	-1.050812555	0.281119843	-1.764465955	-0.335987171	0.824706439	-0.751687677	-0.639031886	-1.576401163	-1.53217986	-0.67198883	-0.399974191	0.914343425	-1.213960317	-0.840678087	1.094286541	0.773741633	-0.251189583	-0.075220068	0.18599305	-1.646876933	0.52102526	0.010436928	0.601919903	0.054397029	-0.202563456	-0.011840796	-0.183646431	-0.94512696
314	FALSE	0.696393216	-0.485078838	-0.95647834	0.369319108	0.141048619	-0.47764161	0.150583069	-0.210677729	-0.197982121	-1.681475915	-0.234464333	0.263080821	-1.070725605	-0.58035529	0.207520938	-0.195918377	-0.76703433	1.659057432	-0.565236818	-1.046551796	0.474380381	0.042300705	0.959386855	-1.152583251	0.124919647	-0.703472053	0.545774321	0.509810477	-0.233215938	-1.432030848
315	FALSE	0.089166483	-1.703326577	-1.297954	0.33272876	-0.693929431	-0.277524177	1.345072413	-1.458645217	-1.408135264	1.042026474	0.965431712	-0.436303901	0.55467138	0.040516961	-0.87771897	-1.555028842	-0.399391762	0.703311289	-0.161932486	0.605799978	-0.064054658	-0.31774441	1.357718335	0.522158486	0.340030273	0.074776467	-0.179786545	0.01430909	2.175902983	-1.048821572
316	FALSE	-1.684682012	-1.041166161	-0.937556135	-1.02204998	-0.317689904	0.628005168	1.298017564	-1.388417474	-1.37631059	-1.129010085	-1.342652434	2.061134898	0.594367628	1.057325141	-0.593305749	-1.514641942	-0.257950344	-0.949463783	-0.098757825	-2.706745056	-0.029763374	1.583345513	1.067508373	0.619730133	-0.036899079	0.957405974	-0.928294192	-0.904463527	0.727617376	-1.021861291
317	FALSE	-1.400298172	1.13275517	2.163257771	0.458662441	0.966220447	-1.02350879	0.735801617	-0.624263634	-0.510960361	0.091488694	-1.22015032	1.645868233	-0.449451176	1.094613859	1.186138706	-0.711022462	-1.564846575	-1.781627766	-0.342032891	-0.858324125	0.395241308	-0.047077335	0.308261374	0.049716102	0.081267207	0.353347698	-0.342723631	-0.226053444	-0.4351831	-0.468305575
318	FALSE	-0.563254152	-0.42668221	-0.48567302	-0.044360755	1.162054767	-0.210563659	-1.649429108	1.582955816	1.733292025	-1.504806304	1.280556024	0.384507844	1.866683062	1.199379415	1.355128202	1.505504466	-2.242941709	-0.386592483	0.166323286	-1.710245401	-0.166092406	0.768601569	-1.192275084	-0.996905968	-1.065573518	-1.490866246	1.200289203	1.513797532	0.859188014	1.077076941
319	FALSE	0.687768149	-0.744792171	-0.48896324	-0.76183949	0.691148783	-2.460143371	-1.163449459	0.965041158	0.957929358	-0.917496925	1.045463753	-0.554139735	1.665490569	-0.892066145	0.677548871	1.058040012	0.114118007	-0.760668378	-0.71665536	0.031494289	0.961930511	-0.085313726	-0.745465824	0.506988711	-5.553648673	-1.497083116	1.356191825	1.282192079	1.913890358	1.001672191
320	FALSE	0.421372788	-0.159394276	-0.639692442	0.277366751	1.104254085	0.641620614	0.622362479	-0.451884171	-0.311478415	-1.341606042	0.751454138	1.197372855	-0.35798273	0.94821472	1.312906238	-0.557641313	0.145047507	0.122898395	-0.602790589	-1.069404817	0.141091938	0.05615145	0.417941842	-0.929324739	-0.887682666	-0.649364309	0.40536935	0.713350825	-1.01865598	0.26637174
321	FALSE	1.129885978	-0.303381947	-0.709291169	0.218662637	-0.7877308	-1.34188335	1.516473651	-1.751995937	-1.729162145	-0.394336867	-0.994557599	-0.082874555	-1.510658166	1.183416531	-1.073540612	-1.726080219	0.118754305	0.094177631	0.692182201	1.917616055	-1.12078766	0.043971174	-0.023601587	1.120050198	0.140350728	1.439979803	-1.577873221	-1.479031651	-0.353051179	-1.547978232
322	FALSE	-0.226328552	-0.722808384	-0.643021364	0.131508299	-0.447062406	-0.188530504	0.939956777	-0.793050846	-0.657917292	-0.552267602	1.359810513	0.167401816	0.596569981	-0.363786355	-0.705610152	-0.928238489	1.12699808	-0.037787515	0.066480691	-0.950360856	-0.389940171	0.561178614	0.717706154	-0.745503384	0.599657657	0.369934148	-0.416015417	-0.141249602	-0.38496124	0.116636335
323	FALSE	-0.415847897	0.089196678	0.082760074	-0.270173123	-0.294983317	0.626006707	-2.081197142	2.28460664	2.233670231	-1.750118496	-0.219201568	-0.355299384	-0.364560942	0.84568268	-0.513121538	1.942767833	-0.216847062	-0.389126746	0.728958224	-1.510559487	1.412248602	-0.684276829	0.01005237	-1.802430527	0.959748355	-1.56604929	1.621810463	1.718138179	0.330936977	-0.260917859
324	TRUE	-0.183253392	0.463677167	-0.535401006	0.198751332	0.680601341	-0.084037126	-0.990705858	0.804097089	0.889679604	-1.067325522	1.918394633	0.557426994	0.142416796	-0.162081394	0.927206103	0.907227652	0.701199653	0.368150061	0.122088045	-0.487197886	0.452047452	-0.317071591	0.15893333	-0.287642263	-0.055404327	-0.637603798	0.314874504	0.437609564	-0.580830294	-0.7750284
325	TRUE	-0.633007448	0.767117313	1.437832094	-0.345973155	0.629238338	-0.196484052	-1.196531445	0.9883543	0.957368023	0.89093486	0.434066657	-0.222759793	-0.145678232	-0.469644658	0.436371013	1.059961296	0.053402854	-1.475164118	0.265186404	-0.395272464	-0.609927939	0.189378552	-0.284793983	-0.266090543	-0.866419772	-1.5106089	1.476606204	1.265054905	-1.035810384	1.524785959
326	FALSE	-1.355375565	0.807383366	1.841228757	-1.072990426	1.661828527	-0.250742608	-0.472829535	0.688719715	0.741100608	0.10267859	1.703802385	0.020187299	0.530769053	-0.548140463	1.727660407	0.626112675	1.442555049	-1.328813401	0.862580269	1.468358253	-1.433926818	1.54708375	-1.395150123	1.234735583	-0.225154424	-0.229189235	0.31012269	0.35734095	2.27914128	1.57187221
327	FALSE	-0.879867768	-0.358822333	-0.247623844	-0.144414916	0.442211143	0.18384824	-0.336951434	0.125903453	-0.188102049	0.995251995	1.106160057	-0.863522271	-0.249843269	-0.567126972	0.334001555	0.294575443	0.489583424	0.188093199	0.754584363	-0.43852775	-0.16459147	0.610810659	0.433283381	-0.913421597	0.254779652	-0.217434418	0.257701923	-0.251755891	0.998666935	-0.046816838
328	FALSE	0.614474749	-0.027173431	-0.334825743	1.122305054	1.527864925	-2.111988163	0.725065255	-0.630171898	-0.552757564	0.865542395	0.509587082	1.410612294	-1.695572471	-1.561306697	1.608300608	-0.792280574	1.729376167	-0.27880698	0.103891482	2.41842408	-0.934196925	-1.123214717	-0.691897632	1.043794011	0.028795838	0.403285582	-0.532619386	-0.291904901	-0.439616584	-1.052446715
329	FALSE	-1.179948388	1.070959919	0.612311737	-1.910609231	0.532113014	0.725652942	1.285870174	-1.287426122	-1.249972998	0.964609914	0.379745197	-0.635159554	0.044618236	1.66683726	0.77574208	-1.430855332	-0.592321585	-1.688566198	0.465424583	-2.441691175	1.203261586	-1.151665995	0.948633537	0.392756272	0.144924816	0.977469226	-0.902690244	-0.799834598	-1.118047015	-1.065494569
330	FALSE	0.767720706	0.114669596	-0.77603858	1.339032643	0.688756518	-0.537515505	-1.360649465	0.917471373	0.993286512	-0.359725685	1.231107266	0.520637871	-0.43222993	-0.177954432	0.737018105	1.134651351	-1.255391033	0.387918044	-0.360748324	0.633395432	-0.373180413	-0.474490546	-1.192523571	1.490949823	-0.214335066	-1.786420786	1.259181889	1.290839382	-0.341817093	0.440761432
331	FALSE	-0.276675086	0.760208815	1.82218384	0.627605789	1.170206853	-1.239780348	-0.868252091	0.660179732	0.63633265	-1.449795995	0.671321269	1.565004015	-0.746020847	-0.637694537	1.372173827	0.780013275	0.134273621	-0.917613549	-1.434641612	1.014340285	-1.464359863	0.950244115	-0.109196929	1.415785264	0.009135485	-0.923409521	0.755586548	0.628395295	-0.435869299	-1.031929618
332	TRUE	-0.145548349	1.604894519	2.356039208	-1.180232982	1.298911698	-0.431933963	0.469269236	-0.425956813	-0.29813235	0.977637005	1.287671956	0.093797001	-0.568137578	0.724298088	1.450229285	-0.453927293	-0.250478957	0.267934898	0.408317658	0.867576768	-0.962714141	0.624894031	-1.265507132	1.523322728	0.338449468	0.517052396	-0.623985984	-0.441279688	0.256089873	1.061593652
333	FALSE	1.460122009	0.980693449	1.036550358	-0.864627672	-0.062519687	0.741961341	1.044661492	-0.997629346	-0.895187308	-1.571228002	-0.101964884	-0.090236487	-0.244362909	1.004710435	-0.158533346	-1.117478414	0.51200831	0.00329988	1.565162929	0.705286239	-0.146831987	-0.917384665	1.11158903	1.15962384	0.417778659	0.831217075	-0.905635049	-0.742919429	1.936878968	1.870872461
334	FALSE	-1.246699391	0.07056654	0.119451965	-2.209518146	0.099856721	-0.975010835	0.06532654	0.231639931	0.385975751	0.097025924	0.293188282	-0.966670553	0.950047203	0.771721614	0.084545192	0.192495764	-0.795685452	-1.775698115	1.522756941	-0.357933503	0.520219326	0.583996744	0.579168044	-1.247964041	-0.791285588	0.154388659	-0.021067603	0.14236326	0.403479193	-0.319955315
335	FALSE	0.863750039	-1.109442639	-1.162771542	0.726522403	-0.454961063	-0.627617889	1.24127042	-1.245498546	-1.166711666	-1.752613782	-1.328688532	0.020187299	-1.227400529	-1.100803359	-0.884485483	-1.423387344	-1.258288347	-0.248608396	-1.052173382	0.695226363	-0.280338351	-0.43536207	0.86314903	-0.619935176	0.442126897	0.842272839	-0.876611717	-0.709478235	0.08854752	-0.718556534
336	FALSE	0.279626472	-0.026019805	-0.956155318	-1.07544986	-0.085441794	1.655741347	-1.292856941	1.207829003	1.325632205	0.144424776	-1.398145984	1.256201245	-0.103212713	1.605067098	-0.19176359	1.184900428	0.991556653	2.411657674	-0.321625879	-1.304822375	0.933187895	-0.406897437	0.430584084	-1.253005991	-0.813943982	-1.334120363	1.026251682	1.210972182	-1.55680549	-1.60524963
337	FALSE	-0.064371769	0.87238415	0.317219076	-0.588811678	-0.388195677	0.42144077	-0.947283884	1.050372937	1.1728188	0.882500537	-0.343557583	-0.67198883	-0.391508041	-1.089236277	-0.757540145	1.022176862	-0.765599329	-0.226845104	-0.302379252	0.225707717	0.015210107	-0.975209854	0.013486139	-1.538624598	-0.607244426	-0.36115043	0.302719961	0.492735566	-0.631847225	-0.369502213
338	FALSE	-0.831226006	0.589190555	-0.023812755	-0.553781326	1.369513858	-0.049202445	-1.378967827	1.189205251	1.244462062	0.937599233	-0.940654797	-1.497316509	0.622159631	1.864620626	1.555578845	1.252673204	0.053023796	1.258486309	0.363201776	-0.162293036	0.563311825	-0.813478937	-0.332032539	-0.686274704	-0.438425117	-1.361086914	1.125332778	1.133222939	-0.426857635	1.114552101
339	TRUE	0.393236802	-0.647226294	-0.234866763	0.041396164	-0.701995117	0.051622125	0.846630301	-0.736703326	-0.748094838	-0.761861566	-1.00308107	-0.613062615	-1.286210299	-1.024885817	-0.928473311	-0.804596976	0.807347202	0.271176388	-1.114319778	-0.438751723	0.325739295	-0.265555449	1.244743027	-0.708676836	-0.259878136	0.174722407	0.002214039	-0.030374456	2.057388468	1.520764382
340	FALSE	0.409005872	0.679226532	1.156190828	0.562991662	-1.557825037	-1.703193237	0.73470838	-0.50791293	-0.3414378	1.108289574	0.695004246	-1.189580704	1.48983477	-0.622528566	-1.195350952	-0.609946949	-0.433112692	-0.854237158	-0.031297446	0.604469771	-0.790272961	0.470129874	0.031629961	1.230298005	0.641513191	0.313057653	-0.348529673	-0.04118079	-0.226589993	-1.436518451
341	FALSE	-0.143874136	-0.848389199	-0.561950333	-0.628354909	-1.764465955	0.71720855	-0.793866833	0.858533106	0.8953205	0.543331127	2.194592093	1.035580033	0.778073202	0.642877116	-1.213960317	0.835996317	0.534818721	0.777550926	-0.507719517	0.094672367	-0.496212839	-0.125696693	-0.942159438	-0.182771002	-0.391042289	-0.62007052	0.524255147	0.555558408	-0.631385069	-0.226488863
342	FALSE	-0.905250079	0.329400365	1.099201716	0.134810812	0.608607144	-0.461756047	-0.093232723	0.239016598	0.229306767	1.035127253	-1.124298426	0.182122196	1.119516267	-0.510826838	0.560148669	0.232445659	0.146915988	-0.459168369	0.126942847	0.483542226	-0.684070644	0.304370702	-0.495000311	-0.128070934	-0.417331844	-0.690148299	0.718160582	0.655269947	0.536832211	-0.412431227
343	FALSE	-0.102830251	-0.178279636	0.437612336	-0.273130656	-1.764465955	-0.55357859	-1.238012704	1.185537751	1.245906725	-1.609632064	1.766460791	1.063159892	0.194553035	-0.612482145	-1.213960317	1.152466411	0.133695045	-1.139236418	-0.964985108	-0.478591933	-0.442019095	1.234978991	-0.978327026	0.401736068	0.019976335	-1.175929425	0.995166174	1.102578419	0.653461313	-1.456513874
344	FALSE	1.333986944	-0.355852669	-0.936403469	1.051472313	-0.766211618	0.299798933	0.239007797	-0.206521722	-0.306441933	0.968092244	-1.221070273	0.130600018	-1.140248466	-1.041789756	-1.147262301	-0.274724103	-0.5614217	1.947232871	-0.888971689	-0.235019902	-0.193882309	0.43774728	0.92381146	0.431426264	0.314440668	0.175434741	-0.014518096	-0.151372901	-1.010361681	-1.539749411
345	FALSE	-0.141060649	-1.145734679	-0.79487199	-0.057038059	-0.855164996	-0.855261714	-0.068102332	0.434604684	0.480632971	1.133325322	-0.963222682	-1.615277241	1.211012227	-1.033932321	-1.049201224	0.369552705	0.224713247	0.213549085	0.092054019	0.315712919	-0.093314363	-2.510019414	-0.483990673	-0.860462415	0.891487378	0.327694477	-0.055506026	0.045059827	-0.553088341	-0.888624678
346	FALSE	0.463101568	-1.018116454	-1.01662425	-0.278795061	-0.050448253	0.020765674	-0.453914897	0.537917018	0.325336092	-1.893537266	0.556638374	-0.436303901	1.281368224	-0.080023065	-0.155672356	0.545091901	-1.409863124	0.041286451	0.164337062	0.243401653	0.042658262	0.61162513	0.797740775	-0.259144432	0.608535591	-0.580116505	0.681089612	0.521326776	1.355781642	1.016011325
347	FALSE	-1.256750335	1.557632349	1.231171023	1.215035668	0.982947838	0.493748756	0.295964903	-0.365083794	-0.54569401	0.31648481	-0.934264269	-1.025617161	-0.819598365	-0.946658641	1.143522183	-0.296417639	-1.370209088	-0.493619725	0.137923783	0.006913345	-0.096141662	-0.748781778	-0.148309508	-0.271627145	0.192089681	0.280953655	-0.160557839	-0.500520547	1.05161616	1.058888125
348	TRUE	0.418837484	-0.168580606	-1.049638382	-0.52410838	-0.631724498	0.526118478	-0.966533058	1.05965979	0.918868509	-1.745817569	-0.28279765	0.469131118	-0.134380614	0.698338212	-0.870999671	0.914479916	-0.025300504	0.163440207	0.646018414	-0.386251663	0.332911092	-0.831276039	0.812905745	-1.014234704	0.287690787	-0.996879168	0.840734968	0.860737933	1.313155003	-1.060535254
349	FALSE	1.394746026	-0.907663981	-0.729438823	0.671624047	-0.743068955	0.193573379	-0.915588252	0.819689718	0.794781749	-1.430326561	0.99355372	-0.58360076	-1.741392187	0.268969005	-1.101278674	0.842089725	0.669152721	-0.064308996	0.412341325	1.157730808	-1.689420249	0.695952416	-1.215495655	1.394766589	-0.829851427	-1.352929603	1.199509446	1.165487909	-0.16894406	0.139857641
350	TRUE	-1.995617292	1.582113446	0.986755409	-1.738037235	-0.029668418	-1.63291142	0.765669889	-0.613070435	-0.482050191	-0.301793336	1.00547032	-0.811952056	0.089220388	1.628063155	-0.014523183	-0.652363809	2.09313404	-1.724899257	-2.732705252	1.589836199	-0.856149051	1.270637007	-0.711233767	0.85589508	0.221076442	0.430282238	-0.502761874	-0.277899236	2.273426006	0.67830785
351	TRUE	-0.270901479	0.115247716	-0.281333323	-1.123794525	-0.148295117	0.376800389	0.72858574	-0.41141163	-0.30232571	0.868487722	-0.930041759	0.520637871	1.292706813	-0.456275962	-0.240297673	-0.570686348	1.548961354	-0.865940873	-0.80309605	1.15147014	-0.54009155	0.246244894	-0.746439561	1.007773602	0.254512064	0.339925988	-0.167287275	-0.005008268	-0.288780538	0.923074473
352	FALSE	-0.86621955	-0.204105811	-0.768681282	3.388591402	0.190205715	0.763020006	-0.609740537	0.561022043	0.613899976	0.934302823	-0.667229781	-0.539409533	-0.235127222	-2.202207228	0.03648968	0.645284063	0.436703255	0.487274577	-0.886998059	-1.007807618	1.465582066	-1.534197595	0.970970968	-1.709980984	-0.06088759	-0.152567072	0.02977709	0.09477233	0.365628081	-0.389995482
353	FALSE	0.01172135	-0.091227612	-0.057433682	1.033468385	-1.597673279	-0.180479363	-1.887336042	1.855518433	1.834380719	0.198299615	1.042385566	-0.009257957	0.788936926	0.872223962	-1.201518142	1.697537774	-0.934508193	-1.25233833	-0.745996419	-0.385335101	1.50089292	2.301688548	-0.283349345	1.269496695	0.428663684	-1.959553759	1.843486704	1.961054883	1.053531687	0.953054759
354	FALSE	-1.163796606	1.238022836	0.649700269	-0.489798871	1.467682248	0.274809687	-0.706559833	0.694139181	0.79223416	0.98631563	0.597274172	-1.379370304	0.801781004	0.276682818	1.544253423	0.725057538	0.278155297	-0.18664863	-0.3960032	0.327040835	-0.580198295	-1.739292328	-0.355876104	0.299131228	-2.135034767	-0.821168753	0.623047318	0.755511976	-0.457368064	-0.263648952
355	FALSE	-0.986040696	0.628888388	0.170454523	0.978922533	0.954698801	-0.393706299	-1.557946949	1.266900199	1.321704634	0.680083419	0.004651486	-0.244848589	0.480572016	-1.129190536	0.896761815	1.355995257	0.981646319	0.47807835	-0.593121174	0.292109318	0.048068811	-0.77551587	-0.252472801	0.003322328	-0.293921632	-1.954905811	1.653932614	1.655535622	0.722286175	-0.238979707
356	FALSE	1.458802208	-1.039951373	-0.978898065	0.560210981	-1.557825037	0.551415052	0.059590099	-0.054686832	-0.271252305	0.909502894	-0.655993686	-0.318481186	-1.731804048	0.266387289	-1.201518142	-0.080894563	-1.178778809	1.644176299	-0.590453382	-0.819840878	2.106834226	-0.639472853	1.562594872	-1.353088554	-0.717936285	0.030825633	0.062417516	-0.198653447	-0.142198598	-1.176706217
357	TRUE	0.61842474	-2.223054743	-1.311427082	0.271839751	-1.248061372	1.370659722	0.61937884	-0.267070611	-0.267507926	-1.205632424	-1.482003676	2.226469285	0.887018606	0.267673278	-1.150204531	-0.455323927	-0.290287419	0.527526348	0.280175816	0.762271596	-0.694415512	-0.429361532	0.974361923	1.330443138	0.017595428	-0.232138586	0.418922147	0.49190951	0.896812512	-0.525843588
358	FALSE	1.153363341	-0.876728097	-1.021033452	0.188691311	-1.575123727	-0.910233778	1.012660405	-0.949314776	-0.984568217	1.081647872	-1.286875842	-0.524679539	1.311065859	-1.278733314	-1.204615146	-1.199738712	-0.007800599	0.510318502	0.419638487	-0.498117695	0.09009325	-0.74162935	0.368501231	-1.561938215	0.33560329	0.79672884	-0.662838627	-0.631447257	-0.196089462	0.574233228
359	FALSE	-1.893418705	-0.460074598	-0.926345037	-0.41457373	-0.182914573	0.133486172	0.698922248	-0.46599145	-0.36397424	-0.997333644	-0.092794637	1.366496834	-1.450337139	1.826432675	-0.307147147	-0.650870564	1.053621064	-1.8143901	-1.49602536	-1.080218813	0.408874075	-1.01859175	1.302672407	-1.665328515	0.013423907	0.083742868	-0.080511073	0.130665492	-0.388043662	-0.657742697
360	FALSE	-0.605369224	0.251901859	0.634334857	0.371548935	1.090027035	0.325072817	-0.277546993	0.321963452	0.415411263	0.725970389	-0.242601865	0.631001721	0.045975346	-0.084375322	1.269762878	0.355783103	-0.259063699	1.234531706	-1.147894437	0.136040864	-0.744357363	-0.691824461	-1.149567994	0.704332661	-0.334441915	0.253818554	-0.36915149	-0.238297709	-1.125503604	-0.447306414
361	FALSE	0.4428771	0.846521044	-0.406123547	0.8166787	-0.351967854	1.259719999	0.861898635	-0.618205524	-0.507117894	-1.419301497	-1.549259755	-0.554139735	-0.421927109	-0.044389072	-0.532857798	-0.7162133	-0.69478917	1.61768368	-0.191811731	-0.306344759	0.993304879	-1.172964014	1.383981263	-0.296975905	0.370619411	0.253069067	-0.073276794	0.122406579	0.815431839	-0.878604912
362	FALSE	1.387577104	-0.731445669	-0.814432594	1.124455224	-1.268433135	0.38160564	0.962247913	-1.011450466	-0.963810333	0.952688617	1.952051591	0.270440406	0.727460624	-0.927090183	-1.198430091	-1.317678098	-0.415247958	0.070690592	-0.805764937	-0.919873635	0.59193362	-0.592740816	1.711727509	-1.154352035	0.833799754	0.945902968	-0.982346798	-0.928369392	1.311627963	-0.685544679
363	FALSE	-2.076081447	1.880609762	1.988056299	-1.913852766	0.053069946	1.29271168	0.758229391	-0.617105637	-0.699926716	0.914592564	1.217954783	-1.025617161	-0.039026282	0.589485721	-0.13318127	-0.641289804	-1.620586734	-1.946103251	-0.431616241	-0.991258014	1.692542545	0.448226843	1.310391203	-1.924391226	0.492239435	0.927383176	-0.445998894	-0.627540004	2.068289893	0.12347843
364	FALSE	0.147202084	-0.188611242	-0.821160042	-0.045205377	-0.368704547	0.406362395	1.073537955	-0.970410343	-0.865517211	-0.17634358	-1.576388899	-0.038704003	0.581913583	-0.605901639	-0.757540145	-1.152219921	0.354287125	0.646632042	-1.126487627	-0.41262988	0.211920816	1.742225665	0.854677482	-0.572824331	0.306937875	0.860334079	-0.843888237	-0.692150451	-1.55680549	-0.325940606
365	FALSE	-1.340198389	0.072786826	-0.454295878	2.044004167	-0.411408947	-0.774161172	1.304842008	-1.36806806	-1.334081446	1.077149985	-1.195274362	-0.185946138	-1.848099227	0.545209672	-0.728327161	-1.523827517	-0.001376463	0.328350386	-0.611905658	0.576965154	-0.92183292	-0.628732556	-1.138233318	0.266637254	0.109119394	1.124960863	-1.189455609	-1.080233317	-0.300448055	-1.186226263
366	FALSE	-1.517124922	0.331598606	0.736651944	1.016072911	1.499903188	0.656947056	1.156916831	-1.086308818	-1.010066821	0.164988869	0.736628347	-0.613062615	0.049325045	0.940021382	1.59321697	-1.284577295	-0.525531777	0.231372733	0.677154919	0.41463996	-0.16198919	0.298844038	-0.650366427	0.164275497	0.718869537	1.206002511	-1.16591582	-1.067265388	0.899252212	1.778410146
367	FALSE	-0.348292403	0.514942459	-0.109512267	-0.694104866	-0.434092037	-1.774529997	0.055260879	0.136966782	-0.108033488	0.017892678	0.874569283	-1.703757428	1.427433703	-1.846620228	-0.632048258	0.169016566	0.844239178	0.182697679	-0.436803039	0.33698351	-0.069220747	0.073320462	0.964006054	0.022324399	0.401124641	0.594525522	-0.09566162	-0.473418241	-0.522375156	-1.04948754
368	FALSE	-0.585172464	1.327310663	2.342136077	-0.170844759	0.521283796	-1.315830423	1.185882129	-1.064033067	-1.245202424	0.999675691	1.144134482	0.424980629	-1.087030563	0.090097366	0.799334891	-1.219470892	-0.48575089	-0.67732201	-0.035300011	0.390815507	-0.594039928	0.936541093	0.223021874	1.181939586	0.768833314	1.421691029	-0.832225633	-1.215684795	1.071819141	0.501934694
369	FALSE	-0.342894175	0.716525935	-0.005680587	0.756836732	1.138925475	0.138078956	-0.591660811	0.827856753	0.907900112	-1.332975851	0.838829546	0.623644459	0.800028548	-0.287837369	1.274823178	0.744624332	-1.299564184	1.16292316	-0.709744869	-0.367911052	0.217795711	0.866696749	-1.179850914	-0.451401132	-0.821899882	-0.036348997	0.255656232	0.33278777	0.032327446	-0.573622832
370	FALSE	0.340193658	-1.44158498	-0.954710811	1.0709278	-0.643150753	-0.366124476	1.09402324	-1.096178733	-1.063511399	-0.035515112	-0.079376604	-0.45103266	0.781395144	-1.532463816	-0.831645213	-1.19692966	0.189610807	0.259112462	-1.48602759	-0.466645852	-0.114424175	1.587035614	0.726105723	0.882376267	0.552975622	0.800780099	-0.794186443	-0.80971087	-0.492190696	-0.607200209
371	FALSE	0.546994015	1.189410443	-1.227989563	1.977783435	-0.663214162	0.458550534	-0.754010503	0.614749824	0.597762194	-1.302695572	-0.377760612	1.682622973	1.806173306	1.743489166	-0.842415065	0.809404786	0.33964694	-0.399691449	0.557100585	-0.918582557	0.610225887	0.800734703	2.474552562	0.408920334	0.118412239	-0.719287778	0.59008692	0.46842684	1.344149395	-0.235059973
372	FALSE	1.388119267	-1.782784217	-1.122431216	0.25004783	-1.764465955	-0.062357519	0.225139728	-0.255583139	-0.164480794	1.136408887	-0.379761527	0.049631769	-1.18816885	-1.189408752	-1.213960317	-0.148323211	-0.101822879	1.063817985	-0.62667917	-0.677722982	0.311676509	-0.221760738	1.153720017	0.394775219	0.780365774	0.404359833	-0.598682618	-0.534820277	-0.8767675	-0.986924357
373	FALSE	0.467655254	-0.146817654	-1.058870341	0.874751547	-0.621359351	0.434315638	0.586722468	-0.49523984	-0.355710718	-1.151956611	-1.422781535	-0.686720906	-0.754378937	-1.171238918	-1.081783914	-0.517229306	-0.178591624	2.368841628	-0.598705667	0.23297751	0.891491394	0.492730709	-0.003437124	-0.617301576	-0.422053224	-0.118015554	-0.030465076	0.127528951	-1.439691267	-1.727186502
374	FALSE	1.257376773	-1.369068893	-1.138045069	-0.028811352	-1.764465955	1.712944269	-0.606723211	0.731195327	0.877499131	1.004324452	-0.917125358	-0.160177325	1.50180463	-0.502720189	-1.213960317	0.787091355	0.875682006	1.351958378	0.506107912	0.588531329	0.168066365	-0.87551731	-1.15879812	-0.254195506	-0.707553646	-0.495519159	0.686117504	0.658448598	-1.419057399	-0.506765074
375	FALSE	1.082116238	-0.931325185	-0.782020648	1.932182614	-1.764465955	0.589340582	-0.521463852	0.328490117	0.071650278	-1.60295417	-0.72217445	1.447373972	-0.982570356	0.330464419	-1.213960317	0.363367227	0.204859423	0.881091703	-0.265381898	-0.405624399	-0.146314459	-1.210298073	0.305796896	-0.01293247	-0.069327308	-0.171932849	0.301772922	-0.088396664	-0.723965765	0.299513899
376	FALSE	1.788942845	-1.293742816	-1.170865902	0.257999758	-0.683452589	1.916120848	1.295005834	-1.395941503	-1.361897437	-0.001781313	-1.167236418	0.005464769	-0.235022834	-1.759334059	-0.994580511	-1.58988141	-0.973717406	1.824520222	0.471683864	-0.459416639	-0.732862042	0.069398669	-0.83621781	0.051149482	-0.230569019	1.099925199	-0.957504573	-0.983445011	-1.231130015	-0.969022645
377	FALSE	0.779594434	-0.646606605	-0.498908651	-0.739489223	0.032819144	-1.898115673	0.276798024	-0.049889599	0.026880446	0.888908206	-0.138904645	-1.143520796	0.30214168	-1.759789448	-0.363854611	-0.101793293	1.063392457	0.226014259	0.454573758	1.654892096	-1.189316461	-1.486744538	-0.406821013	1.112061183	-0.083135025	0.341644392	-0.31657468	-0.178512394	1.825943382	-0.092185693
378	FALSE	1.899501021	-1.559477586	-1.102613733	-0.617613416	-0.325333151	1.099668501	1.575818301	-1.882294811	-1.895677398	-1.471240293	-0.99696844	-1.379370304	1.521559625	-1.847564027	-0.539023908	-1.753619204	0.089439424	0.647419799	-1.260112395	0.640042795	-0.22777094	-1.329957444	-0.446757779	0.537580746	2.150919362	1.694789952	-1.971922822	-2.086815766	-0.0794997	-0.192399457
379	FALSE	-0.120151183	1.332207307	0.276763277	0.23829062	0.624778254	1.12809716	0.361388674	-0.304928761	-0.299254201	0.877690696	1.229684228	-0.289027541	0.890973033	0.499667195	0.696732913	-0.212234375	0.447769079	0.929930905	1.469464247	0.56539387	-0.374090596	1.221951617	-0.256898523	-0.492938826	0.001606029	0.829619716	-0.439307148	-0.481618529	0.92739107	-0.002996553
380	FALSE	1.2919702	-1.669551534	-1.218509519	0.43116436	-1.764465955	0.907450685	0.343129892	-0.243020607	-0.235032386	0.957934984	-0.044597703	-0.907727392	-0.668080968	-1.829354268	-1.213960317	-0.261109945	-0.3398672	1.408576443	-0.88894188	-0.98631561	1.544138077	-1.31425057	0.736183892	-1.475736394	0.132960462	-0.018580715	0.089283864	-0.018246094	0.326478061	0.47546468
381	FALSE	-0.583929517	1.329975325	0.163399672	3.151773289	0.775083181	-1.577655016	-1.356547402	1.262548553	1.480093272	-1.237631312	-0.20783882	2.696640595	-1.067301431	-0.277702125	0.88437955	1.170466187	0.572144962	0.486642687	-1.545192242	0.568472517	-0.38492739	-0.010442522	-0.70309691	0.196358254	-0.223704013	-1.191586263	0.750710811	1.11990507	-0.186321432	-0.716769901
382	FALSE	1.704673694	-0.240609563	-0.434601829	1.744006456	-0.650065191	0.765034097	1.251911988	-1.346317585	-1.312959148	0.9264033	-0.908044746	-0.870889658	-1.036700472	-1.047572156	-1.022822646	-0.374512003	-1.62928264	1.349845902	-0.853104112	-0.939978377	1.53947536	-0.948780374	1.393586487	-1.591766913	0.919369656	1.306255107	-1.352723191	-1.282187933	-0.670157258	1.126658643
383	FALSE	-1.103857493	-0.13600698	-0.290392723	1.035268114	-1.149175042	0.094757535	0.143000032	-0.164542598	-0.116915399	0.984362129	1.612946726	-0.67198883	0.634560772	-1.693365969	-1.180087411	-0.003697125	-1.278301313	1.096606612	-1.166499092	0.085651814	0.611744092	-1.49474123	0.23212264	-0.953187817	0.580250165	-0.014803896	-0.120001699	-0.152206972	-1.184570132	-0.567051668
384	FALSE	-0.821963499	0.546665082	1.926548526	0.338579323	0.778113389	0.338638158	0.461476213	-0.048932521	0.120398656	1.031098352	-0.183762374	-0.230122674	0.178862748	-0.678462591	0.669272761	-0.206133086	-0.091513473	-1.405527971	-0.206622069	0.238487106	-0.622640035	-0.195465233	0.251814318	-0.359683538	0.437477937	1.306274448	-1.243072563	-1.095540661	-0.148437348	2.193032156
385	FALSE	-0.463472973	1.636349897	2.376612517	0.131064982	0.612093993	-0.701405516	0.300966782	-0.229806131	-0.330683265	-0.683092936	-0.364471396	-0.112322582	-2.433246028	-0.801211254	0.728150364	-0.269132819	1.312443224	-1.616159537	-2.102681943	1.026126918	-0.70009569	0.175318176	-0.796355297	1.033835383	-0.311138899	0.580260406	-0.255373558	-0.573050671	2.306270447	0.331036257
386	FALSE	-0.660641527	-0.050927983	-0.558655354	-0.055675681	0.768087574	-1.60520159	-0.146105815	0.22971535	0.398861062	0.194837046	-0.269937944	-0.789851332	1.819510427	-0.861205086	1.605385745	0.2783712	-0.796628161	0.351710179	0.301323879	-0.091534248	1.189698813	0.152568966	0.113411049	-0.025858178	0.340119188	0.034213497	-0.134320587	0.064514382	-0.237387924	0.758673409
387	FALSE	0.859472817	-0.684658841	-0.736262359	-0.634117639	-1.313324436	1.453248895	-0.066989894	0.127019109	0.106200791	1.18372116	-0.635918779	-0.642525305	1.006331393	-0.942627079	-1.18312264	0.204373887	-1.063456249	0.765439368	-0.008484066	0.652131137	0.536786688	-0.829049906	0.236062884	0.263440438	0.40930297	-0.458414019	0.512395248	0.411369651	-0.010706228	2.259061446
388	FALSE	1.205567536	-0.129056914	-0.563419503	-0.958069453	-0.620026774	0.03933439	1.340809281	-1.403511698	-1.480528803	1.078790633	0.691614394	-1.069829391	0.562994141	1.359525704	-0.982001535	-1.351002932	-0.548277691	1.063165898	0.992179268	1.038354676	-0.265349509	-1.409521594	-0.231112298	0.460991118	0.948365337	1.31552213	-1.16840457	-1.347683902	-1.095849048	-0.807727163
389	FALSE	1.738551967	-1.099493977	-1.231952283	-0.489342268	-0.415296639	0.355138337	0.61974591	-0.631712804	-0.669213362	1.125308567	-1.583741575	-0.539409533	-0.687584401	-0.747682591	-0.621775524	-0.617793306	0.026113643	1.692684721	-0.482881979	-0.46368818	0.993847152	-0.865905504	1.103639837	-0.360913098	-0.096417708	0.488318796	-0.545334948	-0.509553049	-0.693691185	-0.04660339
390	FALSE	1.055375843	-1.375539439	-0.531091487	-1.179658812	-1.764465955	-0.462002836	1.392932411	-1.511230676	-1.471422152	-0.006516853	-0.439472255	-1.025617161	0.492007428	-0.735188095	-1.213960317	-1.602451181	0.152907276	0.488429852	0.502652083	1.762518078	-1.118271142	-0.437203243	-0.276359323	0.961316165	0.262328077	1.242843225	-1.309151868	-1.249633362	0.992577006	1.723987451
391	FALSE	-0.918065973	2.221328554	2.382526179	-2.295430872	0.618635111	1.129408297	-1.649855911	1.642897839	0.975174791	0.032943257	-0.721687739	-0.716185689	-0.378203608	1.281320783	0.866212196	1.450717602	0.521951252	-1.867208746	0.177128014	0.384054936	-0.053844768	0.0551004	0.209801028	0.236925152	-0.905380149	0.506284638	2.351523185	1.027386184	2.310269959	0.253490229
392	FALSE	-0.64528283	0.100489441	-0.613442993	-0.931641951	0.379996665	-0.600374431	-0.544338561	0.66622021	0.650511494	1.1132538	-0.178461328	-2.175794612	1.518581112	1.181660796	0.550436548	0.657509397	0.107871007	-0.75288115	-0.111776627	-1.041812411	1.407277793	-0.366035095	1.057590812	-1.317274106	0.057627548	-0.417490443	0.457574557	0.513000363	0.705806933	-1.181205771
393	TRUE	1.741050844	-0.421680284	-0.379747653	0.315074191	-0.832460147	0.566153175	-1.892487301	1.912331004	1.62296385	-0.176401337	1.605632586	0.255721187	0.148738155	-0.518321796	-1.147262301	1.709372993	-1.12777628	-0.002701458	-1.37010405	-0.93349211	0.131086505	0.791860525	-0.472193928	-0.336092552	-0.580467658	-1.994881865	2.308813218	1.943242029	-0.358901594	0.426633982
394	TRUE	-0.121817744	-0.03327451	1.147991031	-1.092233869	1.659166828	-1.584885883	0.609340197	-0.523908927	-0.438318326	1.030678128	-0.262876061	0.152681243	0.042936325	0.198398584	1.720827746	-0.5805302	-0.133652723	-0.389193548	2.094646142	1.3609042	-1.145843501	0.887583849	-1.090925662	1.052483714	-2.45842436	-0.085182873	-0.092666154	0.038766142	-0.269192294	1.784498345
395	FALSE	-0.758536839	-0.259268455	0.226921633	-0.87294831	1.661001859	-1.117430879	-0.576830524	0.668656552	0.768771	0.979589445	1.943336332	-0.318481186	-1.176894216	-0.976588872	1.725470471	0.649917133	1.977064407	-0.442399263	0.216536082	0.61789265	-0.776533378	0.218938186	-1.457875891	1.383835269	0.465284416	-1.10488719	0.879086486	1.090734956	0.434742028	0.662757171
396	FALSE	-0.228677065	-0.579212067	-0.501115713	0.141586551	0.150742139	0.632102129	-0.69007952	0.769316409	0.584726963	-1.477045393	-0.304526112	0.191322334	-0.047491537	0.529118653	-0.041540484	0.685742369	-0.303186517	0.64796754	0.091586388	-1.129122442	-0.256919224	0.436942174	-1.439252814	-0.013326734	0.353249082	0.084764961	0.203734219	0.004568792	1.824544579	-0.020119855
